# Supplementary material for: Azido­(benzoyl­acetonato-κ2 O,O′)[1-phenyl-3-(2-pyridylmethyl­imino)but-1-en-1-olato-κ3 N,N′,O]cobalt(III)
Source: Acta Crystallogr Sect E Struct Rep Online. 2010 Feb 3;66(Pt 3):m248. doi: 10.1107/S1600536810003338 (PMC2983559; doi:10.1107/S1600536810003338)
Supplement: Supplementary file 1 [file e-66-0m248-sup1.cif]

##############################################################################
###                                                                        ###
###        Electronic paper (Acta Crystallographica Section E)             ###
###                                                                        ###
##############################################################################
#                                                                            #
# This CIF contains the data in a paper accepted for publication in Acta     #
# Crystallographica Section E. It conforms to the requirements of Notes      #
# for Authors for Section E, and has been peer reviewed under the auspices   #
# of the IUCr Commission on Journals.                                        #
#                                                                            #
# Full details of the Crystallographic Information File format               #
# are given in the paper "The Crystallographic Information File (CIF):       #
# a New Standard Archive File for Crystallography" by S. R. Hall, F. H.      #
# Allen and I. D. Brown [Acta Cryst. (1991), A47, 655-685].                  #
#                                                                            #
# The current version of the core CIF dictionary is obtainable from          #
# ftp://ftp.iucr.org/pub/cif_core.dic. The current version number is 2.4.    #
#                                                                            #
# Software is freely available for graphical display of the structure(s) in  #
# this CIF.  For information consult the CIF home page http://www.iucr.org/  #
# cif/home.html                                                              #
#                                                                            #
# This file may be used for bona fide research purposes within the           #
# scientific community so long as proper attribution is given to the journal # 
# article from which it was obtained.                                        #
#                                                                            #
##############################################################################
                                             
data_I
_audit_creation_method     SHELXL-97
_chemical_name_systematic
;
Azido(benzoylacetonato-\k^2^<i>O</i>,<i>O</i>')[1-phenyl-3-(2-
pyridylmethylimino)but-1-en-1-olato-\k^3^<i>N</i>,<i>N</i>',<i>O</i>]cobalt(III)
;
_chemical_name_common     ?
_chemical_formula_moiety     'C26 H24 Co N5 O3'
_chemical_formula_sum     'C26 H24 Co N5 O3'
_chemical_formula_iupac     '[Co (C16 H15 N2 O) (C10 H9 O2) (N3)]'
_chemical_formula_weight     513.43
_chemical_melting_point     ?
_symmetry_cell_setting     monoclinic
_symmetry_space_group_name_H-M     'P 21/c'
_symmetry_space_group_name_Hall     '-P 2ybc'
loop_
    _symmetry_equiv_pos_as_xyz
    'x, y, z'
    '-x, y+1/2, -z+1/2'
    '-x, -y, -z'
    'x, -y-1/2, z-1/2'
_cell_length_a     14.029(3)
_cell_length_b     14.386(3)
_cell_length_c     12.423(3)
_cell_angle_alpha     90.00
_cell_angle_beta     102.752(6)
_cell_angle_gamma     90.00
_cell_volume     2445.4(9)
_cell_formula_units_Z     4
_cell_measurement_reflns_used     715
_cell_measurement_theta_min     2.2
_cell_measurement_theta_max     19.8
_cell_measurement_temperature     298(2)
_exptl_crystal_description     'square prism'
_exptl_crystal_colour     brown
_exptl_crystal_size_max     0.50
_exptl_crystal_size_mid     0.40
_exptl_crystal_size_min     0.30
_exptl_crystal_density_diffrn     1.395
_exptl_crystal_density_meas     ?
_exptl_crystal_density_method     'not measured'
_exptl_crystal_F_000     1064
_exptl_absorpt_coefficient_mu     0.739
_exptl_absorpt_correction_type     multi-scan
_exptl_absorpt_process_details     '(SADABS; Sheldrick, 1996)'
_exptl_absorpt_correction_T_min     0.7088
_exptl_absorpt_correction_T_max     0.8087
_exptl_special_details
;
;
_diffrn_ambient_temperature     298(2)
_diffrn_radiation_type     MoK\a
_diffrn_radiation_wavelength     0.71073
_diffrn_radiation_monochromator     graphite
_diffrn_measurement_device_type     'Bruker SMART APEXII'
_diffrn_measurement_method     \w
_diffrn_detector_area_resol_mean     ?
_diffrn_reflns_number     29548
_diffrn_reflns_av_R_equivalents     0.1431
_diffrn_reflns_av_sigmaI/netI     0.1097
_diffrn_reflns_theta_min     2.05
_diffrn_reflns_theta_max     26.50
_diffrn_reflns_theta_full     26.50
_diffrn_measured_fraction_theta_max     1.000
_diffrn_measured_fraction_theta_full     1.000
_diffrn_reflns_limit_h_min     -17
_diffrn_reflns_limit_h_max     17
_diffrn_reflns_limit_k_min     -18
_diffrn_reflns_limit_k_max     17
_diffrn_reflns_limit_l_min     -15
_diffrn_reflns_limit_l_max     15
_diffrn_standards_number     0
_diffrn_standards_interval_count     0
_diffrn_standards_interval_time     0
_diffrn_standards_decay_%     0
_refine_special_details
;
Refinement of <i>F</i>^2^ against ALL reflections. The weighted <i>R</i>-factor
<i>wR</i> and goodness of fit <i>S</i> are based on <i>F</i>^2^, conventional
<i>R</i>-factors <i>R</i> are based on <i>F</i>, with <i>F</i> set to zero for
negative <i>F</i>^2^. The threshold expression of <i>F</i>^2^ >
\s(<i>F</i>^2^) is used only for calculating <i>R</i>-factors(gt) <i>etc</i>.
and is not relevant to the choice of reflections for refinement.
<i>R</i>-factors based on <i>F</i>^2^ are statistically about twice as large
as those based on <i>F</i>, and <i>R</i>- factors based on ALL data will be
even larger.
;
_reflns_number_total     5064
_reflns_number_gt     2004
_reflns_threshold_expression     I>2\s(I)
_refine_ls_structure_factor_coef     Fsqd
_refine_ls_matrix_type     full
_refine_ls_R_factor_all     0.1596
_refine_ls_R_factor_gt     0.0559
_refine_ls_wR_factor_gt     0.1212
_refine_ls_wR_factor_ref     0.1465
_refine_ls_goodness_of_fit_ref     0.876
_refine_ls_restrained_S_all     0.876
_refine_ls_number_reflns     5064
_refine_ls_number_parameters     319
_refine_ls_number_restraints     1
_refine_ls_hydrogen_treatment     constr
_refine_ls_weighting_scheme     calc
_refine_ls_weighting_details
         'calc w=1/[\s^2^(Fo^2^)+(0.0651P)^2^+0.0000P] where P=(Fo^2^+2Fc^2^)/3'
_atom_sites_solution_hydrogens     geom
_atom_sites_solution_primary     direct
_atom_sites_solution_secondary     difmap
_refine_ls_shift/su_max     0.001
_refine_ls_shift/su_mean     0.000
_refine_diff_density_max     0.517
_refine_diff_density_min     -0.291
_refine_ls_extinction_method     'SHELXL97 (Sheldrick, 2008)'
_refine_ls_extinction_coef     0.0029(4)
_refine_ls_extinction_expression
                                    Fc^*^=kFc[1+0.001xFc^2^\l^3^/sin(2\q)]^-1/4^
loop_
    _atom_type_symbol
    _atom_type_description
    _atom_type_scat_dispersion_real
    _atom_type_scat_dispersion_imag
    _atom_type_scat_source
    C C 0.0033 0.0016 'International Tables Vol C Tables 4.2.6.8 and 6.1.1.4'
    H H 0.0000 0.0000 'International Tables Vol C Tables 4.2.6.8 and 6.1.1.4'
    N N 0.0061 0.0033 'International Tables Vol C Tables 4.2.6.8 and 6.1.1.4'
    O O 0.0106 0.0060 'International Tables Vol C Tables 4.2.6.8 and 6.1.1.4'
    Co Co 0.3494 0.9721 'International Tables Vol C Tables 4.2.6.8 and 6.1.1.4'
_computing_data_collection     'APEX2 (Bruker, 2007)'
_computing_cell_refinement     'SAINT (Bruker, 2007)'
_computing_data_reduction     'SAINT (Bruker, 2007)'
_computing_structure_solution     'SHELXS97 (Sheldrick, 2008)'
_computing_structure_refinement     'SHELXL97 (Sheldrick, 2008)'
_computing_molecular_graphics     'SHELXTL (Sheldrick, 2008)'
_computing_publication_material     'DIAMOND (Brandenburg, 1999)'
loop_
    _atom_site_type_symbol
    _atom_site_label
    _atom_site_fract_x
    _atom_site_fract_y
    _atom_site_fract_z
    _atom_site_U_iso_or_equiv
    _atom_site_adp_type
    _atom_site_calc_flag
    _atom_site_refinement_flags
    _atom_site_occupancy
    _atom_site_disorder_assembly
    _atom_site_disorder_group
    C C1 0.7324(4) 1.1726(4) 0.4878(4) 0.0851(15) Uani d . 1 . .
    H H1 0.7583 1.1374 0.4383 0.102 Uiso calc R 1 . .
    C C2 0.7474(4) 1.2670(5) 0.4919(5) 0.112(2) Uani d . 1 . .
    H H2 0.7820 1.2952 0.4451 0.135 Uiso calc R 1 . .
    C C3 0.7099(5) 1.3205(5) 0.5676(6) 0.130(2) Uani d . 1 . .
    H H3 0.7217 1.3841 0.5736 0.156 Uiso calc R 1 . .
    C C4 0.6557(5) 1.2776(5) 0.6323(5) 0.125(2) Uani d . 1 . .
    H H4 0.6281 1.3128 0.6804 0.150 Uiso calc R 1 . .
    C C5 0.6418(4) 1.1841(4) 0.6269(4) 0.0926(16) Uani d . 1 . .
    H H5 0.6058 1.1564 0.6727 0.111 Uiso calc R 1 . .
    C C6 0.6800(3) 1.1285(4) 0.5547(4) 0.0659(12) Uani d . 1 . .
    C C7 0.6688(3) 1.0260(3) 0.5500(3) 0.0608(12) Uani d . 1 . .
    C C8 0.6028(3) 0.9800(3) 0.5984(3) 0.0633(12) Uani d . 1 . .
    H H8 0.5625 1.0167 0.6311 0.076 Uiso calc R 1 . .
    C C9 0.5903(3) 0.8841(3) 0.6033(3) 0.0575(12) Uani d . 1 . .
    C C10 0.5208(3) 0.8478(3) 0.6717(4) 0.0714(13) Uani d . 1 . .
    H H10B 0.4919 0.8993 0.7021 0.107 Uiso calc R 1 . .
    H H10A 0.5562 0.8097 0.7306 0.107 Uiso calc R 1 . .
    H H10C 0.4703 0.8116 0.6257 0.107 Uiso calc R 1 . .
    C C11 0.6247(4) 0.7255(3) 0.5649(4) 0.0812(14) Uani d . 1 . .
    H H11A 0.5555 0.7113 0.5519 0.097 Uiso calc R 1 . .
    H H11B 0.6553 0.7054 0.6390 0.097 Uiso calc R 1 . .
    C C12 0.6696(3) 0.6748(3) 0.4822(4) 0.0627(12) Uani d . 1 . .
    C C13 0.6583(3) 0.5820(4) 0.4625(4) 0.0775(14) Uani d . 1 . .
    H H13 0.6218 0.5464 0.5012 0.093 Uiso calc R 1 . .
    C C14 0.7015(3) 0.5409(3) 0.3845(4) 0.0752(14) Uani d . 1 . .
    H H14 0.6948 0.4775 0.3701 0.090 Uiso calc R 1 . .
    C C15 0.7548(3) 0.5966(4) 0.3286(4) 0.0683(13) Uani d . 1 . .
    H H15 0.7843 0.5711 0.2753 0.082 Uiso calc R 1 . .
    C C16 0.7636(3) 0.6887(4) 0.3523(3) 0.0634(12) Uani d . 1 . .
    H H16 0.7996 0.7254 0.3141 0.076 Uiso calc R 1 . .
    C C17 0.9868(3) 0.8414(3) 0.7072(3) 0.0724(13) Uani d . 1 . .
    H H17A 0.9691 0.8851 0.7578 0.109 Uiso calc R 1 . .
    H H17B 1.0531 0.8523 0.7017 0.109 Uiso calc R 1 . .
    H H17C 0.9810 0.7793 0.7334 0.109 Uiso calc R 1 . .
    C C18 0.9201(3) 0.8529(3) 0.5958(4) 0.0616(12) Uani d . 1 . .
    C C19 0.9564(3) 0.8776(3) 0.5056(4) 0.0744(14) Uani d . 1 . .
    H H19 1.0235 0.8869 0.5180 0.089 Uiso calc R 1 . .
    C C20 0.9042(3) 0.8899(3) 0.3995(4) 0.0575(11) Uani d . 1 . .
    C C21 0.9506(3) 0.9039(3) 0.3039(4) 0.0612(12) Uani d . 1 . .
    C C22 1.0523(3) 0.9007(3) 0.3166(4) 0.0705(13) Uani d . 1 . .
    H H22 1.0925 0.8957 0.3867 0.085 Uiso calc R 1 . .
    C C23 1.0931(4) 0.9051(3) 0.2247(5) 0.0862(16) Uani d . 1 . .
    H H23 1.1606 0.9015 0.2338 0.103 Uiso calc R 1 . .
    C C24 1.0358(4) 0.9147(4) 0.1210(5) 0.0917(17) Uani d . 1 . .
    H H24 1.0638 0.9179 0.0599 0.110 Uiso calc R 1 . .
    C C25 0.9365(4) 0.9193(4) 0.1087(4) 0.0953(17) Uani d . 1 . .
    H H25 0.8967 0.9252 0.0385 0.114 Uiso calc R 1 . .
    C C26 0.8941(4) 0.9153(3) 0.2001(4) 0.0772(14) Uani d . 1 . .
    H H26 0.8266 0.9206 0.1904 0.093 Uiso calc R 1 . .
    Co Co1 0.72505(4) 0.85915(4) 0.46535(5) 0.0621(3) Uani d . 1 . .
    N N1 0.7223(2) 0.7297(2) 0.4290(3) 0.0593(9) Uani d . 1 . .
    N N2 0.6382(2) 0.8246(3) 0.5547(3) 0.0585(9) Uani d . 1 . .
    N N3 0.6147(3) 0.8765(3) 0.3428(3) 0.0777(12) Uani d U 1 . .
    N N4 0.6194(3) 0.9354(3) 0.2769(4) 0.0749(11) Uani d U 1 . .
    N N5 0.6216(4) 0.9907(3) 0.2103(4) 0.1157(17) Uani d . 1 . .
    O O1 0.7286(2) 0.9854(2) 0.4994(2) 0.0706(9) Uani d . 1 . .
    O O2 0.8099(2) 0.88660(19) 0.3693(2) 0.0676(8) Uani d . 1 . .
    O O3 0.8291(2) 0.83817(19) 0.5923(2) 0.0642(8) Uani d . 1 . .
loop_
    _atom_site_aniso_label
    _atom_site_aniso_U_11
    _atom_site_aniso_U_22
    _atom_site_aniso_U_33
    _atom_site_aniso_U_12
    _atom_site_aniso_U_13
    _atom_site_aniso_U_23
    C1 0.084(4) 0.069(4) 0.106(4) 0.009(3) 0.031(3) 0.008(3)
    C2 0.132(5) 0.076(5) 0.140(6) 0.001(4) 0.054(4) 0.025(4)
    C3 0.165(7) 0.072(5) 0.164(7) -0.001(4) 0.061(6) -0.006(5)
    C4 0.185(7) 0.068(5) 0.140(6) 0.019(4) 0.076(5) 0.001(4)
    C5 0.127(5) 0.069(4) 0.090(4) 0.013(3) 0.043(3) 0.005(3)
    C6 0.059(3) 0.069(4) 0.067(3) 0.016(3) 0.009(2) 0.007(3)
    C7 0.055(3) 0.069(4) 0.059(3) 0.016(2) 0.014(2) 0.005(2)
    C8 0.056(3) 0.076(4) 0.063(3) 0.009(2) 0.023(2) 0.000(2)
    C9 0.045(2) 0.076(4) 0.053(3) 0.002(2) 0.013(2) 0.005(2)
    C10 0.063(3) 0.091(4) 0.067(3) -0.001(2) 0.029(2) 0.001(3)
    C11 0.094(4) 0.068(4) 0.096(4) -0.002(3) 0.051(3) 0.003(3)
    C12 0.068(3) 0.063(3) 0.062(3) -0.002(2) 0.025(2) -0.005(3)
    C13 0.095(4) 0.075(4) 0.068(3) -0.007(3) 0.031(3) -0.003(3)
    C14 0.098(4) 0.061(3) 0.069(3) -0.008(3) 0.023(3) -0.005(3)
    C15 0.072(3) 0.074(4) 0.060(3) 0.009(3) 0.015(3) -0.008(3)
    C16 0.061(3) 0.071(4) 0.061(3) 0.007(2) 0.018(2) 0.002(3)
    C17 0.075(3) 0.074(4) 0.065(3) -0.002(2) 0.009(3) 0.003(2)
    C18 0.069(3) 0.054(3) 0.065(3) 0.005(2) 0.021(3) -0.003(2)
    C19 0.065(3) 0.092(4) 0.066(3) -0.014(3) 0.015(3) 0.003(3)
    C20 0.057(3) 0.056(3) 0.065(3) -0.004(2) 0.025(2) -0.006(2)
    C21 0.062(3) 0.067(3) 0.060(3) -0.007(2) 0.025(3) -0.001(2)
    C22 0.068(3) 0.088(4) 0.059(3) -0.002(2) 0.021(3) 0.011(3)
    C23 0.072(4) 0.096(4) 0.102(5) 0.003(3) 0.041(4) 0.009(3)
    C24 0.078(4) 0.131(5) 0.072(4) -0.010(3) 0.028(3) 0.009(3)
    C25 0.082(4) 0.140(5) 0.067(4) -0.019(3) 0.022(3) 0.003(3)
    C26 0.069(3) 0.116(4) 0.050(3) -0.012(3) 0.019(3) 0.006(3)
    Co1 0.0620(4) 0.0668(5) 0.0648(4) 0.0038(3) 0.0301(3) 0.0043(3)
    N1 0.061(2) 0.065(3) 0.055(2) 0.0059(18) 0.0195(19) 0.0001(18)
    N2 0.056(2) 0.072(3) 0.052(2) 0.0026(18) 0.0216(18) 0.0094(18)
    N3 0.080(3) 0.089(3) 0.074(3) -0.002(2) 0.038(2) 0.005(2)
    N4 0.090(3) 0.074(3) 0.067(3) 0.023(2) 0.031(2) 0.0026(19)
    N5 0.177(5) 0.088(4) 0.088(4) 0.037(3) 0.043(3) 0.022(3)
    O1 0.0675(19) 0.064(2) 0.090(2) 0.0054(15) 0.0381(18) 0.0053(16)
    O2 0.066(2) 0.076(2) 0.070(2) 0.0016(16) 0.0349(16) 0.0089(16)
    O3 0.060(2) 0.078(2) 0.0572(19) 0.0035(16) 0.0173(15) 0.0026(15)
_geom_special_details
;
All e.s.d.'s (except the e.s.d. in the dihedral angle between two l.s. planes)
are estimated using the full covariance matrix. The cell e.s.d.'s are taken
into account individually in the estimation of e.s.d.'s in distances, angles
and torsion angles; correlations between e.s.d.'s in cell parameters are only
used when they are defined by crystal symmetry. An approximate (isotropic)
treatment of cell e.s.d.'s is used for estimating e.s.d.'s involving l.s.
planes.
;
loop_
    _geom_bond_atom_site_label_1
    _geom_bond_atom_site_label_2
    _geom_bond_site_symmetry_2
    _geom_bond_distance
    _geom_bond_publ_flag
    C1 C2 . 1.372(7) ?
    C1 C6 . 1.380(6) ?
    C1 H1 . 0.9300 ?
    C2 C3 . 1.404(7) ?
    C2 H2 . 0.9300 ?
    C3 C4 . 1.370(8) ?
    C3 H3 . 0.9300 ?
    C4 C5 . 1.359(7) ?
    C4 H4 . 0.9300 ?
    C5 C6 . 1.394(6) ?
    C5 H5 . 0.9300 ?
    C6 C7 . 1.484(6) ?
    C7 O1 . 1.294(4) ?
    C7 C8 . 1.378(5) ?
    C8 C9 . 1.393(6) ?
    C8 H8 . 0.9300 ?
    C9 N2 . 1.314(5) ?
    C9 C10 . 1.521(5) ?
    C10 H10B . 0.9600 ?
    C10 H10A . 0.9600 ?
    C10 H10C . 0.9600 ?
    C11 N2 . 1.447(5) ?
    C11 C12 . 1.507(6) ?
    C11 H11A . 0.9700 ?
    C11 H11B . 0.9700 ?
    C12 N1 . 1.350(5) ?
    C12 C13 . 1.360(6) ?
    C13 C14 . 1.383(6) ?
    C13 H13 . 0.9300 ?
    C14 C15 . 1.382(6) ?
    C14 H14 . 0.9300 ?
    C15 C16 . 1.358(6) ?
    C15 H15 . 0.9300 ?
    C16 N1 . 1.355(5) ?
    C16 H16 . 0.9300 ?
    C17 C18 . 1.498(6) ?
    C17 H17A . 0.9600 ?
    C17 H17B . 0.9600 ?
    C17 H17C . 0.9600 ?
    C18 O3 . 1.285(5) ?
    C18 C19 . 1.376(6) ?
    C19 C20 . 1.370(6) ?
    C19 H19 . 0.9300 ?
    C20 O2 . 1.295(5) ?
    C20 C21 . 1.488(5) ?
    C21 C26 . 1.366(6) ?
    C21 C22 . 1.402(6) ?
    C22 C23 . 1.387(6) ?
    C22 H22 . 0.9300 ?
    C23 C24 . 1.367(6) ?
    C23 H23 . 0.9300 ?
    C24 C25 . 1.370(6) ?
    C24 H24 . 0.9300 ?
    C25 C26 . 1.395(6) ?
    C25 H25 . 0.9300 ?
    C26 H26 . 0.9300 ?
    Co1 O1 . 1.862(3) ?
    Co1 N2 . 1.887(3) ?
    Co1 O2 . 1.903(3) ?
    Co1 N1 . 1.915(4) ?
    Co1 O3 . 1.922(3) ?
    Co1 N3 . 1.933(4) ?
    N3 N4 . 1.190(5) ?
    N4 N5 . 1.153(5) ?
loop_
    _geom_angle_atom_site_label_1
    _geom_angle_atom_site_label_2
    _geom_angle_atom_site_label_3
    _geom_angle_site_symmetry_1
    _geom_angle_site_symmetry_3
    _geom_angle
    _geom_angle_publ_flag
    C2 C1 C6 . . 122.0(5) ?
    C2 C1 H1 . . 119.0 ?
    C6 C1 H1 . . 119.0 ?
    C1 C2 C3 . . 119.4(6) ?
    C1 C2 H2 . . 120.3 ?
    C3 C2 H2 . . 120.3 ?
    C4 C3 C2 . . 119.0(6) ?
    C4 C3 H3 . . 120.5 ?
    C2 C3 H3 . . 120.5 ?
    C5 C4 C3 . . 120.6(6) ?
    C5 C4 H4 . . 119.7 ?
    C3 C4 H4 . . 119.7 ?
    C4 C5 C6 . . 121.9(5) ?
    C4 C5 H5 . . 119.1 ?
    C6 C5 H5 . . 119.1 ?
    C1 C6 C5 . . 117.1(5) ?
    C1 C6 C7 . . 120.0(4) ?
    C5 C6 C7 . . 122.9(5) ?
    O1 C7 C8 . . 124.4(4) ?
    O1 C7 C6 . . 113.1(4) ?
    C8 C7 C6 . . 122.4(4) ?
    C7 C8 C9 . . 126.7(4) ?
    C7 C8 H8 . . 116.7 ?
    C9 C8 H8 . . 116.7 ?
    N2 C9 C8 . . 122.9(4) ?
    N2 C9 C10 . . 119.2(4) ?
    C8 C9 C10 . . 117.9(4) ?
    C9 C10 H10B . . 109.5 ?
    C9 C10 H10A . . 109.5 ?
    H10B C10 H10A . . 109.5 ?
    C9 C10 H10C . . 109.5 ?
    H10B C10 H10C . . 109.5 ?
    H10A C10 H10C . . 109.5 ?
    N2 C11 C12 . . 109.6(4) ?
    N2 C11 H11A . . 109.8 ?
    C12 C11 H11A . . 109.8 ?
    N2 C11 H11B . . 109.8 ?
    C12 C11 H11B . . 109.8 ?
    H11A C11 H11B . . 108.2 ?
    N1 C12 C13 . . 122.7(4) ?
    N1 C12 C11 . . 114.0(4) ?
    C13 C12 C11 . . 123.2(4) ?
    C12 C13 C14 . . 119.6(4) ?
    C12 C13 H13 . . 120.2 ?
    C14 C13 H13 . . 120.2 ?
    C13 C14 C15 . . 118.3(5) ?
    C13 C14 H14 . . 120.9 ?
    C15 C14 H14 . . 120.9 ?
    C16 C15 C14 . . 119.4(4) ?
    C16 C15 H15 . . 120.3 ?
    C14 C15 H15 . . 120.3 ?
    N1 C16 C15 . . 122.9(4) ?
    N1 C16 H16 . . 118.5 ?
    C15 C16 H16 . . 118.5 ?
    C18 C17 H17A . . 109.5 ?
    C18 C17 H17B . . 109.5 ?
    H17A C17 H17B . . 109.5 ?
    C18 C17 H17C . . 109.5 ?
    H17A C17 H17C . . 109.5 ?
    H17B C17 H17C . . 109.5 ?
    O3 C18 C19 . . 123.9(4) ?
    O3 C18 C17 . . 115.2(4) ?
    C19 C18 C17 . . 120.9(4) ?
    C20 C19 C18 . . 127.0(4) ?
    C20 C19 H19 . . 116.5 ?
    C18 C19 H19 . . 116.5 ?
    O2 C20 C19 . . 124.7(4) ?
    O2 C20 C21 . . 111.9(4) ?
    C19 C20 C21 . . 123.4(4) ?
    C26 C21 C22 . . 118.3(4) ?
    C26 C21 C20 . . 120.3(4) ?
    C22 C21 C20 . . 121.3(4) ?
    C23 C22 C21 . . 120.0(4) ?
    C23 C22 H22 . . 120.0 ?
    C21 C22 H22 . . 120.0 ?
    C24 C23 C22 . . 121.2(5) ?
    C24 C23 H23 . . 119.4 ?
    C22 C23 H23 . . 119.4 ?
    C23 C24 C25 . . 118.8(5) ?
    C23 C24 H24 . . 120.6 ?
    C25 C24 H24 . . 120.6 ?
    C24 C25 C26 . . 120.9(5) ?
    C24 C25 H25 . . 119.6 ?
    C26 C25 H25 . . 119.6 ?
    C21 C26 C25 . . 120.7(5) ?
    C21 C26 H26 . . 119.6 ?
    C25 C26 H26 . . 119.6 ?
    O1 Co1 N2 . . 96.43(14) ?
    O1 Co1 O2 . . 87.17(12) ?
    N2 Co1 O2 . . 176.08(15) ?
    O1 Co1 N1 . . 179.28(14) ?
    N2 Co1 N1 . . 84.29(16) ?
    O2 Co1 N1 . . 92.11(13) ?
    O1 Co1 O3 . . 89.39(12) ?
    N2 Co1 O3 . . 87.02(13) ?
    O2 Co1 O3 . . 94.59(12) ?
    N1 Co1 O3 . . 90.73(13) ?
    O1 Co1 N3 . . 91.70(16) ?
    N2 Co1 N3 . . 89.32(15) ?
    O2 Co1 N3 . . 89.01(14) ?
    N1 Co1 N3 . . 88.23(16) ?
    O3 Co1 N3 . . 176.28(14) ?
    C12 N1 C16 . . 117.1(4) ?
    C12 N1 Co1 . . 116.0(3) ?
    C16 N1 Co1 . . 126.8(3) ?
    C9 N2 C11 . . 120.8(3) ?
    C9 N2 Co1 . . 124.1(3) ?
    C11 N2 Co1 . . 115.1(3) ?
    N4 N3 Co1 . . 118.5(3) ?
    N5 N4 N3 . . 177.6(6) ?
    C7 O1 Co1 . . 124.2(3) ?
    C20 O2 Co1 . . 124.5(3) ?
    C18 O3 Co1 . . 124.8(3) ?
loop_
    _geom_torsion_atom_site_label_1
    _geom_torsion_atom_site_label_2
    _geom_torsion_atom_site_label_3
    _geom_torsion_atom_site_label_4
    _geom_torsion_site_symmetry_1
    _geom_torsion_site_symmetry_2
    _geom_torsion_site_symmetry_3
    _geom_torsion_site_symmetry_4
    _geom_torsion
    _geom_torsion_publ_flag
    C6 C1 C2 C3 . . . . 1.0(9) ?
    C1 C2 C3 C4 . . . . -2.7(10) ?
    C2 C3 C4 C5 . . . . 2.8(11) ?
    C3 C4 C5 C6 . . . . -1.2(10) ?
    C2 C1 C6 C5 . . . . 0.5(7) ?
    C2 C1 C6 C7 . . . . -177.8(5) ?
    C4 C5 C6 C1 . . . . -0.4(8) ?
    C4 C5 C6 C7 . . . . 177.9(5) ?
    C1 C6 C7 O1 . . . . 14.6(6) ?
    C5 C6 C7 O1 . . . . -163.7(4) ?
    C1 C6 C7 C8 . . . . -167.4(4) ?
    C5 C6 C7 C8 . . . . 14.4(7) ?
    O1 C7 C8 C9 . . . . 1.3(7) ?
    C6 C7 C8 C9 . . . . -176.5(4) ?
    C7 C8 C9 N2 . . . . -4.2(7) ?
    C7 C8 C9 C10 . . . . 173.5(4) ?
    N2 C11 C12 N1 . . . . 8.4(6) ?
    N2 C11 C12 C13 . . . . -171.7(4) ?
    N1 C12 C13 C14 . . . . -0.5(7) ?
    C11 C12 C13 C14 . . . . 179.6(4) ?
    C12 C13 C14 C15 . . . . -0.2(7) ?
    C13 C14 C15 C16 . . . . 0.5(7) ?
    C14 C15 C16 N1 . . . . 0.0(7) ?
    O3 C18 C19 C20 . . . . -0.4(8) ?
    C17 C18 C19 C20 . . . . 179.5(4) ?
    C18 C19 C20 O2 . . . . 5.4(8) ?
    C18 C19 C20 C21 . . . . -171.3(4) ?
    O2 C20 C21 C26 . . . . 2.6(6) ?
    C19 C20 C21 C26 . . . . 179.7(4) ?
    O2 C20 C21 C22 . . . . -173.9(4) ?
    C19 C20 C21 C22 . . . . 3.2(6) ?
    C26 C21 C22 C23 . . . . -2.8(6) ?
    C20 C21 C22 C23 . . . . 173.8(4) ?
    C21 C22 C23 C24 . . . . 1.5(7) ?
    C22 C23 C24 C25 . . . . -0.4(8) ?
    C23 C24 C25 C26 . . . . 0.6(8) ?
    C22 C21 C26 C25 . . . . 3.0(7) ?
    C20 C21 C26 C25 . . . . -173.6(4) ?
    C24 C25 C26 C21 . . . . -2.0(8) ?
    C13 C12 N1 C16 . . . . 1.0(6) ?
    C11 C12 N1 C16 . . . . -179.1(4) ?
    C13 C12 N1 Co1 . . . . 177.9(4) ?
    C11 C12 N1 Co1 . . . . -2.2(5) ?
    C15 C16 N1 C12 . . . . -0.7(6) ?
    N2 Co1 N1 C12 . . . . -3.3(3) ?
    O2 Co1 N1 C12 . . . . 178.3(3) ?
    O3 Co1 N1 C12 . . . . 83.6(3) ?
    N3 Co1 N1 C12 . . . . -92.8(3) ?
    N2 Co1 N1 C16 . . . . 173.3(3) ?
    O2 Co1 N1 C16 . . . . -5.2(3) ?
    O3 Co1 N1 C16 . . . . -99.8(3) ?
    N3 Co1 N1 C16 . . . . 83.8(3) ?
    C8 C9 N2 C11 . . . . 178.2(4) ?
    C10 C9 N2 C11 . . . . 0.6(6) ?
    C8 C9 N2 Co1 . . . . -3.5(6) ?
    C10 C9 N2 Co1 . . . . 178.9(3) ?
    C12 C11 N2 C9 . . . . 167.4(4) ?
    C12 C11 N2 Co1 . . . . -11.1(5) ?
    O1 Co1 N2 C9 . . . . 9.8(3) ?
    N1 Co1 N2 C9 . . . . -170.1(3) ?
    O3 Co1 N2 C9 . . . . 98.8(3) ?
    N3 Co1 N2 C9 . . . . -81.8(3) ?
    O1 Co1 N2 C11 . . . . -171.8(3) ?
    N1 Co1 N2 C11 . . . . 8.3(3) ?
    O3 Co1 N2 C11 . . . . -82.8(3) ?
    N3 Co1 N2 C11 . . . . 96.6(3) ?
    O1 Co1 N3 N4 . . . . 50.9(4) ?
    N2 Co1 N3 N4 . . . . 147.3(4) ?
    O2 Co1 N3 N4 . . . . -36.3(4) ?
    N1 Co1 N3 N4 . . . . -128.4(4) ?
    C8 C7 O1 Co1 . . . . 9.0(6) ?
    C6 C7 O1 Co1 . . . . -173.0(3) ?
    N2 Co1 O1 C7 . . . . -12.5(3) ?
    O2 Co1 O1 C7 . . . . 166.0(3) ?
    O3 Co1 O1 C7 . . . . -99.4(3) ?
    N3 Co1 O1 C7 . . . . 77.0(3) ?
    C19 C20 O2 Co1 . . . . -2.6(6) ?
    C21 C20 O2 Co1 . . . . 174.4(2) ?
    O1 Co1 O2 C20 . . . . 86.7(3) ?
    N1 Co1 O2 C20 . . . . -93.4(3) ?
    O3 Co1 O2 C20 . . . . -2.5(3) ?
    N3 Co1 O2 C20 . . . . 178.4(3) ?
    C19 C18 O3 Co1 . . . . -6.4(6) ?
    C17 C18 O3 Co1 . . . . 173.6(3) ?
    O1 Co1 O3 C18 . . . . -80.2(3) ?
    N2 Co1 O3 C18 . . . . -176.7(3) ?
    O2 Co1 O3 C18 . . . . 6.9(3) ?
    N1 Co1 O3 C18 . . . . 99.1(3) ?
loop_
    _geom_hbond_atom_site_label_D
    _geom_hbond_atom_site_label_H
    _geom_hbond_atom_site_label_A
    _geom_hbond_site_symmetry_A
    _geom_hbond_distance_DH
    _geom_hbond_distance_HA
    _geom_hbond_distance_DA
    _geom_hbond_angle_DHA
    _geom_hbond_publ_flag
    C1 H1 O1 . 0.93 2.38 2.699(6) 99.7 y
    C16 H16 O2 . 0.93 2.41 2.917(6) 113.9 y
    C26 H26 O2 . 0.93 2.34 2.661(5) 99.9 y
data_global
_journal_date_recd_electronic     2010-01-04
_journal_date_accepted     2010-01-27
_journal_name_full     'Acta Crystallographica, Section E'
_journal_year     2010
_journal_volume     66
_journal_issue      3
_journal_page_first     m248
_journal_page_last     m248
_journal_paper_category     QM
_journal_coeditor_code     PV2252
_publ_contact_author_name     'Hon Man Lee'
_publ_contact_author_address
;
Department of Chemistry
National Changhua University of Education
Changhua 50058
Taiwan
;
_publ_contact_author_email     'leehm@cc.ncue.edu.tw'
_publ_contact_author_fax     '886-7211190'
_publ_contact_author_phone     '886-4-7232105 ext. 3505'
_publ_section_title
;\
Azido(benzoylacetonato-\k^2^<i>O</i>,<i>O</i>')[1-phenyl-3-(2-\
pyridylmethylimino)but-1-en-1-olato-\k^3^<i>N</i>,<i>N</i>',<i>O</i>]\
cobalt(III)
;
loop_
    _publ_author_name
    _publ_author_footnote
    _publ_author_address
    'Datta, Amitabha' .
;
National Changhua University of Education
Department of Chemistry
Changhua
Taiwan 50058
;
    'Sie, Ming-Han' .
;
National Changhua University of Education
Department of Chemistry
Changhua
Taiwan 50058
;
    'Huang, Jui-Hsien' .
;
National Changhua University of Education
Department of Chemistry
Changhua
Taiwan 50058
;
    'Lee, Hon Man' .
;
National Changhua University of Education
Department of Chemistry
Changhua
Taiwan 50058
;
_publ_section_synopsis     .
