# Supplementary material for: Azido­(benzoyl­acetonato-κ2 O,O′)[1-phenyl-3-(2-pyridylmethyl­imino)but-1-en-1-olato-κ3 N,N′,O]cobalt(III)
Source: Acta Crystallogr Sect E Struct Rep Online. 2010 Feb 3;66(Pt 3):m248. doi: 10.1107/S1600536810003338 (PMC2983559; doi:10.1107/S1600536810003338)
Supplement: Supplementary file 2 [file e-66-0m248-Isup2.hkl]

# 
# h,k,l, Fc-squared, Fo-squared, sigma(Fo-squared) and status flag 
# 
data_I
_shelx_title ' AD82a_1 in P2(1)/c' 
_shelx_refln_list_code          4 
_shelx_F_calc_maximum      270.87 
_exptl_crystal_F_000      1064.00 
_reflns_d_resolution_high  0.7964 
 
loop_ 
 _symmetry_equiv_pos_as_xyz 
 'x, y, z' 
 '-x, y+1/2, -z+1/2' 
 '-x, -y, -z' 
 'x, -y-1/2, z-1/2' 
 
_cell_length_a    14.0286 
_cell_length_b    14.3858 
_cell_length_c    12.4234 
_cell_angle_alpha  90.000 
_cell_angle_beta  102.752 
_cell_angle_gamma  90.000 
 
_shelx_F_squared_multiplier     1.000 
 
loop_ 
 _refln_index_h 
 _refln_index_k 
 _refln_index_l 
 _refln_F_squared_calc 
 _refln_F_squared_meas 
 _refln_F_squared_sigma 
 _refln_observed_status 
   2   0   0    30750.56    33599.20    501.53 o 
   3   0   0    71716.33    75547.70    532.92 o 
   4   0   0      463.69      489.89     27.15 o 
   5   0   0     3211.73     3207.94     89.69 o 
   6   0   0     4386.05     3964.21     96.04 o 
   7   0   0        6.55       13.50     20.57 o 
   8   0   0      461.70      429.60     27.32 o 
   9   0   0     6254.05     6023.48    112.24 o 
  10   0   0        3.14       53.32     53.16 o 
  11   0   0     1410.47     1772.96     66.65 o 
  12   0   0        0.21      -23.01     46.02 o 
  13   0   0      487.87      312.82     58.29 o 
  14   0   0       25.08      -27.57     55.14 o 
  15   0   0       77.14      104.48     64.24 o 
  16   0   0       99.51       47.57     67.59 o 
  17   0   0        6.51       52.20     72.10 o 
   1   1   0    35652.16    40261.71    423.08 o 
   2   1   0      168.32      260.72     13.53 o 
   3   1   0      277.99      334.20     18.33 o 
   4   1   0        3.01       64.21     13.92 o 
   5   1   0     1189.77     1238.19     31.78 o 
   6   1   0       19.37       38.15     12.40 o 
   7   1   0      449.64      463.81     25.68 o 
   8   1   0     1370.53     1434.77     35.33 o 
   9   1   0       38.61       -0.74     18.46 o 
  10   1   0     1847.97     1870.04     38.76 o 
  11   1   0       77.88      121.95     31.05 o 
  12   1   0      335.11      366.91     37.95 o 
  13   1   0        0.95      -17.99     35.98 o 
  14   1   0       54.06        1.57     39.18 o 
  15   1   0       60.78       46.82     44.91 o 
  16   1   0        0.14      -23.74     47.49 o 
  17   1   0       21.48       22.73     50.88 o 
   0   2   0      192.10      254.75     21.77 o 
   1   2   0     1056.23      854.66     23.92 o 
   2   2   0     5377.79     4530.65     35.12 o 
   3   2   0       56.76       74.15      9.10 o 
   4   2   0     2902.47     2825.80     36.79 o 
   5   2   0       11.37        8.74     11.04 o 
   6   2   0      333.95      346.14     19.41 o 
   7   2   0       78.97       68.61     15.68 o 
   8   2   0      242.57      231.56     18.73 o 
   9   2   0        0.75        2.27     19.20 o 
  10   2   0       91.45      108.19     25.20 o 
  11   2   0      240.24      159.13     35.79 o 
  12   2   0        0.02       10.61     33.20 o 
  13   2   0        0.33      -17.66     35.31 o 
  14   2   0       54.46       26.40     39.36 o 
  15   2   0        8.50       29.18     43.14 o 
  16   2   0        0.14        4.93     48.07 o 
  17   2   0        1.29        5.16     52.38 o 
   1   3   0    22940.23    23025.48    203.91 o 
   2   3   0      575.58      547.86     31.25 o 
   3   3   0       48.46       76.47     10.09 o 
   4   3   0       24.46       -0.26     13.07 o 
   5   3   0      602.21      594.88     28.81 o 
   6   3   0       57.94       67.19     13.77 o 
   7   3   0     1256.71     1271.80     49.47 o 
   8   3   0      380.79      392.38     21.19 o 
   9   3   0        7.03      -10.20     20.40 o 
  10   3   0      558.69      644.64     31.50 o 
  11   3   0       15.40       41.29     30.66 o 
  12   3   0       63.20      123.79     35.47 o 
  13   3   0        3.78        7.94     35.96 o 
  14   3   0       79.28       43.66     39.09 o 
  15   3   0        0.70       23.39     41.50 o 
  16   3   0        0.04       -9.42     45.69 o 
   0   4   0    44139.92    45202.28    469.42 o 
   1   4   0    12303.80    11225.01     95.56 o 
   2   4   0      646.17      636.82     21.12 o 
   3   4   0        8.15        5.61      9.77 o 
   4   4   0     1494.20     1399.51     23.36 o 
   5   4   0      984.64      960.41     20.85 o 
   6   4   0      708.44      774.54     21.49 o 
   7   4   0       25.01       35.32     15.98 o 
   8   4   0      268.62      333.33     20.64 o 
   9   4   0     1061.62     1157.22     44.76 o 
  10   4   0       17.48       11.24     26.92 o 
  11   4   0      209.66      193.73     33.39 o 
  12   4   0        1.29       36.40     34.58 o 
  13   4   0      168.72      104.22     36.25 o 
  14   4   0        3.68       -7.23     38.91 o 
  15   4   0        3.68      -11.18     42.78 o 
  16   4   0       20.74       35.31     46.52 o 
   1   5   0     3136.02     2847.94     39.89 o 
   2   5   0      986.20      970.15     23.50 o 
   3   5   0      701.80      619.65     26.43 o 
   4   5   0       91.60      108.19     14.37 o 
   5   5   0     1113.94     1130.82     39.90 o 
   6   5   0      210.40      200.10     18.44 o 
   7   5   0      139.14      130.42     19.90 o 
   8   5   0      302.00      328.68     21.67 o 
   9   5   0       92.62       62.42     21.68 o 
  10   5   0      383.83      351.28     31.51 o 
  11   5   0       14.17        2.84     32.51 o 
  12   5   0      279.88      279.66     36.94 o 
  13   5   0       23.37      -18.11     36.21 o 
  14   5   0       47.41       60.34     42.03 o 
  15   5   0       67.90      -11.48     43.10 o 
  16   5   0        2.60       11.88     49.41 o 
   0   6   0     2140.68     2394.03     43.66 o 
   1   6   0     4935.75     4740.05     77.12 o 
   2   6   0     4870.69     4585.88     47.51 o 
   3   6   0      734.57      875.63     31.37 o 
   4   6   0     1006.24      875.15     27.54 o 
   5   6   0      249.25      244.41     18.66 o 
   6   6   0      373.97      404.66     38.67 o 
   7   6   0     1285.96     1263.45     37.53 o 
   8   6   0      208.24      195.45     22.23 o 
   9   6   0      254.81      252.77     25.22 o 
  10   6   0        0.02       26.44     27.01 o 
  11   6   0      353.02      276.26     45.16 o 
  12   6   0       19.31        7.27     35.20 o 
  13   6   0        3.40      -18.37     36.75 o 
  14   6   0       41.68       14.74     40.41 o 
  15   6   0       21.90        1.69     45.27 o 
  16   6   0       13.46       38.40     61.84 o 
   1   7   0       80.97       54.85     16.15 o 
   2   7   0       35.30       41.61     16.84 o 
   3   7   0        2.51       19.88     17.62 o 
   4   7   0        1.86       -2.31     15.69 o 
   5   7   0      168.43      150.66     19.38 o 
   6   7   0        1.32       -9.69     19.91 o 
   7   7   0       87.79       90.28     22.71 o 
   8   7   0       21.71        9.88     23.82 o 
   9   7   0       33.66       49.03     25.66 o 
  10   7   0        3.98      -11.79     28.17 o 
  11   7   0        1.54       10.93     32.14 o 
  12   7   0       27.65       28.31     36.16 o 
  13   7   0        0.04      -13.88     39.94 o 
  14   7   0       46.92       -5.83     51.64 o 
  15   7   0        1.99      -16.55     57.98 o 
   0   8   0     2823.14     2635.94    143.37 o 
   1   8   0        8.28       -4.66     24.09 o 
   2   8   0      474.59      480.34     28.62 o 
   3   8   0       60.62       26.94     19.79 o 
   4   8   0      766.47      706.73     23.44 o 
   5   8   0      146.52      154.76     20.92 o 
   6   8   0      951.26      990.14     60.36 o 
   7   8   0      538.09      575.64     28.24 o 
   8   8   0        0.18       26.37     26.63 o 
   9   8   0      682.29      673.85     52.65 o 
  10   8   0       62.25       48.35     30.49 o 
  11   8   0       83.86      145.85     39.18 o 
  12   8   0        1.50      -22.50     45.01 o 
  13   8   0       92.35      170.19     50.70 o 
  14   8   0        0.12      -15.25     60.74 o 
  15   8   0       51.23       78.23     67.65 o 
   1   9   0     1930.37     1843.69     33.00 o 
   2   9   0       98.21       91.62     25.11 o 
   3   9   0      515.96      530.09     26.76 o 
   4   9   0      361.35      385.43     41.33 o 
   5   9   0     1309.09     1245.23     61.53 o 
   6   9   0      658.58      737.02     65.42 o 
   7   9   0      255.27      267.94     32.79 o 
   8   9   0     1602.89     1623.10     51.97 o 
   9   9   0        0.06       13.15     34.92 o 
  10   9   0      883.52      853.38     46.50 o 
  11   9   0      117.76      140.40     43.57 o 
  12   9   0      183.08      224.94     61.29 o 
  13   9   0       22.49        7.16     58.72 o 
  14   9   0       38.68       44.10     63.32 o 
   0  10   0       39.53       39.32     45.25 o 
   1  10   0      154.23      186.03     27.83 o 
   2  10   0      628.31      648.96     47.28 o 
   3  10   0       59.49       48.54     28.18 o 
   4  10   0      603.71      741.26     40.22 o 
   5  10   0      428.78      497.54     35.04 o 
   6  10   0       13.38       32.52     31.15 o 
   7  10   0      766.31      971.82     60.76 o 
   8  10   0       12.95       19.90     35.17 o 
   9  10   0      218.72      157.14     40.72 o 
  10  10   0       34.56       32.03     41.61 o 
  11  10   0      157.34      153.80     45.90 o 
  12  10   0        5.14      -28.30     56.59 o 
  13  10   0        0.49      -29.62     59.23 o 
  14  10   0       35.19      -13.32     67.49 o 
   1  11   0       14.66       29.44     34.10 o 
   2  11   0       12.34      -11.80     33.89 o 
   3  11   0        0.86        7.86     34.74 o 
   4  11   0      213.76      215.78     39.73 o 
   5  11   0      153.21       96.27     37.04 o 
   6  11   0       61.44      102.58     40.77 o 
   7  11   0      194.90      147.97     39.00 o 
   8  11   0       48.04       49.88     40.49 o 
   9  11   0       13.29       -1.48     42.14 o 
  10  11   0        3.68       55.47     45.78 o 
  11  11   0       17.74       77.31     50.20 o 
  12  11   0        2.08        6.68     60.37 o 
  13  11   0        0.02       -0.72     65.84 o 
   0  12   0       32.74       35.34     85.67 o 
   1  12   0       48.86      111.92     53.86 o 
   2  12   0       51.57      143.22     40.78 o 
   3  12   0        0.96       19.46     40.10 o 
   4  12   0       12.68       38.85     41.18 o 
   5  12   0        7.54       36.19     44.24 o 
   6  12   0       14.43       22.42     42.38 o 
   7  12   0       41.63       70.36     46.80 o 
   8  12   0       23.37       34.48     43.44 o 
   9  12   0        1.72       -8.06     46.41 o 
  10  12   0       32.30       71.49     49.02 o 
  11  12   0        7.14        7.27     53.21 o 
  12  12   0        2.72      -33.47     66.93 o 
   1  13   0       93.67       85.95     51.08 o 
   2  13   0        9.08       52.49     52.18 o 
   3  13   0       94.61       89.67     52.05 o 
   4  13   0       91.00       70.94     45.38 o 
   5  13   0      129.10      184.28     67.91 o 
   6  13   0       85.11      106.16     48.87 o 
   7  13   0       34.54       52.55     50.62 o 
   8  13   0       70.59      114.58     52.70 o 
   9  13   0        1.78       14.51     55.28 o 
  10  13   0       75.21       52.30     65.82 o 
  11  13   0        3.33       -1.61     64.60 o 
   0  14   0       12.73       63.59    105.63 o 
   1  14   0       11.35       58.11     72.48 o 
   2  14   0       42.29      108.90     58.32 o 
   3  14   0       14.82       24.36     58.05 o 
   4  14   0       74.23       28.90     59.63 o 
   5  14   0       55.01       73.61     63.22 o 
   6  14   0       25.71        3.16     51.74 o 
   7  14   0       74.80       72.74     54.33 o 
   8  14   0       21.63       25.00     57.20 o 
   9  14   0       71.01       37.50     62.20 o 
  10  14   0        0.74      -15.18     69.34 o 
   1  15   0       84.70       24.24     79.20 o 
   2  15   0       11.13      -31.39     62.78 o 
   3  15   0       43.66       58.59     65.29 o 
   4  15   0       38.23       62.69     66.59 o 
   5  15   0       50.26        5.96     68.42 o 
   6  15   0       54.44       98.72     65.13 o 
   7  15   0       15.20      -15.77     67.45 o 
   8  15   0       53.11      111.47     71.49 o 
   9  15   0        2.70       14.77     65.48 o 
   0  16   0       15.44      111.66    133.21 o 
   1  16   0       22.26       39.84     92.40 o 
   2  16   0        6.94       64.91     90.50 o 
   3  16   0        0.01      -35.52     71.04 o 
   4  16   0        4.31       -7.22     73.45 o 
   5  16   0       13.57      -37.53     75.05 o 
   6  16   0        0.26      -34.42     69.42 o 
   7  16   0        1.85      -28.21     74.83 o 
   1  17   0        7.17      -13.79    104.49 o 
   2  17   0        6.01       43.33     99.48 o 
   3  17   0       12.34      -39.95     79.90 o 
   4  17   0        0.44      -40.82     81.64 o 
   5  17   0       20.33       12.88     84.88 o 
   0  18   0        2.38      -73.67    159.21 o 
   1  18   0        0.26       92.45    118.26 o 
 -17   1   1       21.36        4.37     53.37 o 
 -16   1   1       30.12       13.24     48.21 o 
 -15   1   1       41.21       47.04     44.45 o 
 -14   1   1        2.46       -6.64     37.51 o 
 -13   1   1      620.80      632.25     43.03 o 
 -12   1   1       70.32       91.05     34.87 o 
 -11   1   1     1069.02     1092.40     41.19 o 
 -10   1   1      113.70      110.42     31.08 o 
  -9   1   1     2416.80     2348.35     62.07 o 
  -8   1   1      128.88      116.42     17.54 o 
  -7   1   1      134.13      149.01     17.79 o 
  -6   1   1      383.68      453.09     21.02 o 
  -5   1   1     1410.57     1238.71     26.17 o 
  -4   1   1      191.86      182.43     10.95 o 
  -3   1   1     2003.28     2315.59     28.18 o 
  -2   1   1     3426.58     3122.84     49.57 o 
  -1   1   1      821.57      539.92     73.77 o 
   0   1   1    28363.29    31661.45    326.98 o 
   1   1   1      444.77      639.52     22.19 o 
   2   1   1     1529.10     1785.17     55.98 o 
   3   1   1        5.51        8.38     12.35 o 
   4   1   1     1128.76     1156.26     25.22 o 
   5   1   1      273.64      305.92     27.70 o 
   6   1   1     1562.61     1536.17     42.72 o 
   7   1   1     2526.91     2373.53     58.88 o 
   8   1   1       11.19        9.47     17.71 o 
   9   1   1     1390.03     1594.83     77.71 o 
  10   1   1      391.11      461.06     36.56 o 
  11   1   1      132.45       88.52     32.76 o 
  12   1   1       41.08       34.37     33.99 o 
  13   1   1       18.75       25.80     37.09 o 
  14   1   1        2.35       20.13     39.89 o 
  15   1   1      119.00      139.72     66.34 o 
  16   1   1       38.72       11.51     48.42 o 
 -17   2   1        2.17      -25.52     51.04 o 
 -16   2   1        0.43       26.14     47.05 o 
 -15   2   1      110.85       76.25     42.35 o 
 -14   2   1       40.84       45.74     38.19 o 
 -13   2   1        9.22        4.61     34.84 o 
 -12   2   1     1855.40     1975.98     93.86 o 
 -11   2   1       55.01       82.63     30.22 o 
 -10   2   1     3499.32     3290.93    120.62 o 
  -9   2   1      311.26      296.04     18.80 o 
  -8   2   1     6601.87     6152.57     49.34 o 
  -7   2   1       13.23       24.89     12.72 o 
  -6   2   1      234.19      251.93     20.86 o 
  -5   2   1     5657.10     4847.81     42.04 o 
  -4   2   1     4942.68     4405.23     72.49 o 
  -3   2   1     1223.49     1039.26     19.29 o 
  -2   2   1      177.06      289.03     13.39 o 
  -1   2   1     1004.36     1631.94    182.71 o 
   0   2   1     4125.96     3699.70    137.92 o 
   1   2   1    24821.20    22567.31    240.22 o 
   2   2   1     3161.02     2613.70     29.11 o 
   3   2   1      615.07      625.75     17.93 o 
   4   2   1     4642.90     4303.79     44.76 o 
   5   2   1     1878.94     1678.08     55.73 o 
   6   2   1     1520.48     1427.11     35.01 o 
   7   2   1     1486.66     1565.12     54.72 o 
   8   2   1     2168.34     2112.12     44.10 o 
   9   2   1      273.14      321.24     40.31 o 
  10   2   1     1640.26     1756.50     76.22 o 
  11   2   1      401.99      487.10     48.00 o 
  12   2   1      101.57       66.67     33.12 o 
  13   2   1      141.48       88.81     37.89 o 
  14   2   1      121.07       95.24     40.08 o 
  15   2   1       92.14       31.11     43.06 o 
  16   2   1        0.27       11.34     44.25 o 
 -17   3   1       14.12        9.00     48.32 o 
 -16   3   1        0.35       23.95     46.26 o 
 -15   3   1        4.32        1.79     41.16 o 
 -14   3   1        9.66       11.04     38.15 o 
 -13   3   1      306.53      316.33     39.81 o 
 -12   3   1        6.35       29.16     34.37 o 
 -11   3   1     1405.90     1585.73     56.16 o 
 -10   3   1        0.74        2.96     24.29 o 
  -9   3   1     3679.47     3705.05    102.19 o 
  -8   3   1      327.58      327.05     23.34 o 
  -7   3   1      270.90      246.15     15.96 o 
  -6   3   1     1331.67     1349.09     45.58 o 
  -5   3   1      283.09      282.07     20.66 o 
  -4   3   1     1238.20     1137.66     34.80 o 
  -3   3   1      910.93      896.25     45.19 o 
  -2   3   1      561.99      612.38     14.47 o 
  -1   3   1      301.99      353.82     20.25 o 
   0   3   1    17245.45    16106.33    169.78 o 
   1   3   1     1674.12     1464.62     40.83 o 
   2   3   1       33.92       41.40      9.87 o 
   3   3   1     1737.01     1560.47     24.31 o 
   4   3   1       23.94       16.39     12.03 o 
   5   3   1      495.98      458.36     16.01 o 
   6   3   1       98.39      127.83     15.15 o 
   7   3   1      716.15      784.98     47.38 o 
   8   3   1      128.06      160.13     20.43 o 
   9   3   1      751.41      688.44     27.69 o 
  10   3   1       32.33       43.34     24.74 o 
  11   3   1      482.27      585.13     67.26 o 
  12   3   1      102.45       74.98     33.66 o 
  13   3   1       24.70       94.41     38.31 o 
  14   3   1      115.32       93.22     40.00 o 
  15   3   1        2.59      -11.52     43.50 o 
  16   3   1       45.09      -15.82     45.86 o 
 -16   4   1        0.49      -23.55     47.11 o 
 -15   4   1        0.44       -5.26     42.69 o 
 -14   4   1       19.14      -19.21     38.42 o 
 -13   4   1        7.21       -2.47     37.30 o 
 -12   4   1       40.19       10.43     33.39 o 
 -11   4   1        0.92       -2.26     30.66 o 
 -10   4   1      223.69      236.11     25.85 o 
  -9   4   1       13.67       22.73     19.02 o 
  -8   4   1        0.72       -8.47     16.94 o 
  -7   4   1       70.69       70.29     16.93 o 
  -6   4   1      398.10      410.46     23.59 o 
  -5   4   1       57.46       79.21     13.33 o 
  -4   4   1      223.20      216.45     12.64 o 
  -3   4   1       88.00       96.05     11.99 o 
  -2   4   1     2548.01     2399.96     46.71 o 
  -1   4   1    10681.49    10307.24    119.26 o 
   0   4   1    15412.86    13831.62    101.16 o 
   1   4   1      297.75      319.57     38.21 o 
   2   4   1     1764.88     1781.09     29.51 o 
   3   4   1      196.45      187.81     14.18 o 
   4   4   1     1165.70     1142.93     29.37 o 
   5   4   1      132.09      134.74     14.80 o 
   6   4   1      215.35      235.80     17.01 o 
   7   4   1      749.49      811.18     23.37 o 
   8   4   1       21.13       27.16     20.02 o 
   9   4   1        6.99        2.96     22.50 o 
  10   4   1      168.03       81.11     26.15 o 
  11   4   1       32.56       86.83     32.54 o 
  12   4   1       30.33       -2.09     34.15 o 
  13   4   1       17.41       43.51     35.62 o 
  14   4   1        6.27      -13.10     38.83 o 
  15   4   1       31.60       47.86     44.16 o 
  16   4   1        1.57      -18.94     45.37 o 
 -16   5   1        0.75      -10.06     49.01 o 
 -15   5   1        1.04      -21.73     43.47 o 
 -14   5   1        1.66      -18.84     37.68 o 
 -13   5   1        5.74        6.87     37.07 o 
 -12   5   1        0.03       -2.62     33.52 o 
 -11   5   1       19.12       10.26     31.79 o 
 -10   5   1       10.22      -10.15     24.37 o 
  -9   5   1      127.37       94.63     21.53 o 
  -8   5   1       92.75       75.32     21.26 o 
  -7   5   1       45.04       36.66     18.10 o 
  -6   5   1       71.85       69.63     17.03 o 
  -5   5   1       92.88      111.04     14.86 o 
  -4   5   1        6.94       -0.83     12.05 o 
  -3   5   1       28.46       28.41     13.01 o 
  -2   5   1       39.76        5.84     12.68 o 
  -1   5   1      720.87      889.43     31.54 o 
   0   5   1     2277.58     2287.65     42.25 o 
   1   5   1      510.22      594.64     24.83 o 
   2   5   1      920.07      996.66     27.95 o 
   3   5   1       65.92       74.63     15.43 o 
   4   5   1      704.25      656.43     33.53 o 
   5   5   1        0.64       28.12     15.64 o 
   6   5   1      301.99      345.90     19.30 o 
   7   5   1       70.00       89.57     24.99 o 
   8   5   1      114.29      127.12     21.60 o 
   9   5   1       11.85      -11.08     22.16 o 
  10   5   1      260.64      260.56     30.28 o 
  11   5   1       74.50       44.87     33.64 o 
  12   5   1       33.12        6.74     35.60 o 
  13   5   1        0.67      -19.24     38.49 o 
  14   5   1        1.40       -4.38     39.33 o 
  15   5   1        5.37       38.43     44.40 o 
  16   5   1        0.76       -2.54     49.77 o 
 -16   6   1       11.73      -15.72     46.92 o 
 -15   6   1       34.68      -17.60     44.68 o 
 -14   6   1       51.50        3.22     39.90 o 
 -13   6   1        0.67       10.32     37.93 o 
 -12   6   1      388.02      405.16     40.95 o 
 -11   6   1        0.07       18.32     33.07 o 
 -10   6   1      867.05      857.63     52.99 o 
  -9   6   1       21.65       67.37     24.31 o 
  -8   6   1     1273.01     1459.09     39.71 o 
  -7   6   1      222.66      210.93     21.92 o 
  -6   6   1       97.61       91.58     18.85 o 
  -5   6   1     1970.75     1927.54     38.10 o 
  -4   6   1      280.51      280.42     20.20 o 
  -3   6   1      419.14      431.45     18.13 o 
  -2   6   1      521.16      519.13     18.95 o 
  -1   6   1     4588.08     4428.94     43.81 o 
   0   6   1     1655.31     1594.24     34.77 o 
   1   6   1     9956.51     9121.00     76.61 o 
   2   6   1     1535.86     1696.93     27.54 o 
   3   6   1       54.27       -7.96     15.92 o 
   4   6   1     1328.49     1437.83     39.85 o 
   5   6   1      335.83      355.11     24.09 o 
   6   6   1      604.49      591.08     34.80 o 
   7   6   1       37.39        0.56     19.36 o 
   8   6   1      226.92      250.35     25.68 o 
   9   6   1       79.16       88.40     24.67 o 
  10   6   1      286.82      287.24     34.68 o 
  11   6   1       46.15       32.71     31.12 o 
  12   6   1       64.09       53.41     36.56 o 
  13   6   1       19.71       24.04     37.69 o 
  14   6   1       69.49       66.31     41.57 o 
  15   6   1       24.82       -1.16     55.20 o 
 -16   7   1       38.63       42.87     63.20 o 
 -15   7   1       64.55       56.42     44.50 o 
 -14   7   1        7.36       19.88     42.58 o 
 -13   7   1      277.53      201.41     41.46 o 
 -12   7   1       28.66       52.23     37.71 o 
 -11   7   1      489.28      492.54     59.53 o 
 -10   7   1        6.01       32.37     27.19 o 
  -9   7   1     1226.06     1316.31     45.04 o 
  -8   7   1      331.00      347.33     26.76 o 
  -7   7   1      453.63      499.40     54.74 o 
  -6   7   1     1302.52     1414.12     45.51 o 
  -5   7   1      670.10      731.71     35.82 o 
  -4   7   1     2217.80     2235.83     35.50 o 
  -3   7   1      211.15      223.19     21.01 o 
  -2   7   1     6150.75     6085.23    106.01 o 
  -1   7   1        4.50       65.14     16.16 o 
   0   7   1    27885.31    27740.74    221.15 o 
   1   7   1      384.25      666.32     80.83 o 
   2   7   1     5202.27     5177.23    102.65 o 
   3   7   1     6900.12     7063.17     63.51 o 
   4   7   1     1236.79     1292.65     27.92 o 
   5   7   1     2424.24     2538.36     45.01 o 
   6   7   1      452.01      388.19     23.68 o 
   7   7   1     1164.72     1245.38     30.35 o 
   8   7   1        3.62       28.71     23.96 o 
   9   7   1     1080.15     1047.19     50.79 o 
  10   7   1        0.18       23.00     27.12 o 
  11   7   1      394.40      356.71     43.71 o 
  12   7   1       34.82       14.05     43.77 o 
  13   7   1       43.13       76.92     50.27 o 
  14   7   1       15.36       25.50     52.66 o 
  15   7   1       23.60       26.77     58.75 o 
 -15   8   1       19.87       72.27     67.20 o 
 -14   8   1       47.15        2.28     59.53 o 
 -13   8   1       25.25        6.83     55.14 o 
 -12   8   1      105.59       45.14     38.21 o 
 -11   8   1        9.21       17.77     35.18 o 
 -10   8   1      532.08      581.99     78.29 o 
  -9   8   1       15.00       31.09     26.47 o 
  -8   8   1      231.27      214.59     26.57 o 
  -7   8   1      808.67      727.41     39.62 o 
  -6   8   1      256.13      277.55     23.69 o 
  -5   8   1      400.41      446.18     24.18 o 
  -4   8   1        5.15       24.76     19.71 o 
  -3   8   1      917.19      950.94     52.06 o 
  -2   8   1      929.68      962.23     39.47 o 
  -1   8   1     6966.73     6888.27    111.19 o 
   0   8   1     1402.53     1312.13     61.65 o 
   1   8   1       12.10       15.46     16.12 o 
   2   8   1     1991.62     2029.76     54.85 o 
   3   8   1      208.49      195.26     21.51 o 
   4   8   1      434.98      457.76     35.96 o 
   5   8   1      370.25      358.97     24.09 o 
   6   8   1      352.38      323.66     28.12 o 
   7   8   1       15.69       25.48     25.79 o 
   8   8   1      866.95      860.15     47.06 o 
   9   8   1      125.39      161.63     32.57 o 
  10   8   1      820.98      882.88     43.66 o 
  11   8   1        1.22       22.76     37.35 o 
  12   8   1       93.14      126.67     49.29 o 
  13   8   1       43.79       41.17     50.97 o 
  14   8   1        0.08      -23.38     55.25 o 
  15   8   1       49.40       21.93     68.60 o 
 -15   9   1        7.54       43.03     68.85 o 
 -14   9   1        9.96       -2.42     64.48 o 
 -13   9   1        0.19      -28.76     57.51 o 
 -12   9   1       38.65       76.39     52.81 o 
 -11   9   1       72.16       79.84     45.11 o 
 -10   9   1        6.04      -19.66     39.33 o 
  -9   9   1       82.61       60.89     30.16 o 
  -8   9   1      363.69      274.92     34.06 o 
  -7   9   1       77.97       84.08     28.21 o 
  -6   9   1       40.42       53.81     26.32 o 
  -5   9   1      208.49      189.93     25.42 o 
  -4   9   1       44.71       11.37     21.73 o 
  -3   9   1       69.53       82.13     20.98 o 
  -2   9   1      133.47      170.11     20.64 o 
  -1   9   1      466.93      484.00     26.90 o 
   0   9   1       14.25       23.61     17.78 o 
   1   9   1       11.54       19.88     16.22 o 
   2   9   1      113.82      118.79     20.25 o 
   3   9   1       34.01       25.50     21.58 o 
   4   9   1        0.52      -11.82     23.64 o 
   5   9   1       88.99       93.72     24.88 o 
   6   9   1      100.46      160.17     27.31 o 
   7   9   1      122.27       83.97     28.99 o 
   8   9   1       44.92       30.75     29.42 o 
   9   9   1       30.18       80.10     34.60 o 
  10   9   1       49.50       63.39     36.91 o 
  11   9   1      149.91      144.03     43.75 o 
  12   9   1        0.06       34.75     54.63 o 
  13   9   1       10.41       13.20     58.16 o 
  14   9   1       40.74       53.82     66.79 o 
 -14  10   1       41.07       92.08     66.49 o 
 -13  10   1        2.38       11.59     61.31 o 
 -12  10   1       11.45        2.37     55.95 o 
 -11  10   1       38.49       29.55     47.98 o 
 -10  10   1       34.67       34.94     42.40 o 
  -9  10   1        0.24       39.74     38.22 o 
  -8  10   1       83.14       90.70     31.78 o 
  -7  10   1      281.36      303.65     53.71 o 
  -6  10   1      140.49      136.79     30.39 o 
  -5  10   1      438.62      419.80     46.84 o 
  -4  10   1        3.14       -0.26     25.66 o 
  -3  10   1      100.24       85.58     23.38 o 
  -2  10   1      112.03      138.51     22.56 o 
  -1  10   1      928.25      969.43     41.80 o 
   0  10   1       48.24       65.68     24.07 o 
   1  10   1      655.31      636.11     71.13 o 
   2  10   1      160.07      229.61     67.61 o 
   3  10   1      255.86      244.38     30.66 o 
   4  10   1      195.09      194.11     32.16 o 
   5  10   1      646.16      656.63     36.82 o 
   6  10   1        0.74       16.52     32.27 o 
   7  10   1      243.10      225.36     36.64 o 
   8  10   1      105.15      171.20     38.40 o 
   9  10   1       13.59       18.35     38.00 o 
  10  10   1       59.81       57.48     40.46 o 
  11  10   1        2.74       -1.45     46.88 o 
  12  10   1       38.98       49.13     57.42 o 
  13  10   1        2.47        3.60     63.43 o 
  14  10   1       41.49      102.52     68.29 o 
 -13  11   1       11.35       64.14     69.45 o 
 -12  11   1       23.47        1.42     61.70 o 
 -11  11   1        2.87        1.63     55.93 o 
 -10  11   1        0.91       -7.22     47.62 o 
  -9  11   1       10.52      -17.30     41.17 o 
  -8  11   1       27.21       73.59     43.31 o 
  -7  11   1       23.87       59.90     32.25 o 
  -6  11   1        1.16      -14.14     30.33 o 
  -5  11   1      379.82      328.10     52.72 o 
  -4  11   1      268.66      248.79     34.78 o 
  -3  11   1       26.51       69.96     37.07 o 
  -2  11   1      516.48      489.17     34.20 o 
  -1  11   1      162.95      201.81     36.78 o 
   0  11   1      420.32      442.59     39.89 o 
   1  11   1       45.26       23.66     33.78 o 
   2  11   1       65.46       64.66     36.07 o 
   3  11   1      176.68      217.32     40.64 o 
   4  11   1      344.51      408.02     44.15 o 
   5  11   1      248.32      220.20     35.21 o 
   6  11   1      154.06      177.29     36.33 o 
   7  11   1      280.93      391.07     56.66 o 
   8  11   1        5.47       -7.11     38.46 o 
   9  11   1      100.11      104.72     41.42 o 
  10  11   1        6.60       17.36     45.17 o 
  11  11   1        6.60       16.03     48.40 o 
  12  11   1        0.08       13.14     61.44 o 
  13  11   1        5.24      -34.34     68.68 o 
 -13  12   1        2.90       44.75     71.64 o 
 -12  12   1       22.24       34.03     67.81 o 
 -11  12   1       13.19       24.56     60.75 o 
 -10  12   1       15.12       29.62     52.27 o 
  -9  12   1       64.36       75.77     45.47 o 
  -8  12   1       26.69       17.23     42.89 o 
  -7  12   1       63.59       82.95     40.04 o 
  -6  12   1       13.79       27.54     42.54 o 
  -5  12   1       41.04      117.85     70.82 o 
  -4  12   1       57.48       72.91     41.41 o 
  -3  12   1      391.23      431.37     44.72 o 
  -2  12   1       77.03       31.41     46.90 o 
  -1  12   1      867.69      917.28     61.51 o 
   0  12   1       40.48       10.42     44.25 o 
   1  12   1       22.71       35.76     38.26 o 
   2  12   1      261.55      208.73     42.22 o 
   3  12   1      256.49      250.75     43.73 o 
   4  12   1      223.31      227.22     45.19 o 
   5  12   1      176.27      202.34     44.68 o 
   6  12   1      214.91      216.52     47.13 o 
   7  12   1       24.87       25.03     45.14 o 
   8  12   1       87.11       72.33     47.62 o 
   9  12   1       14.81       12.89     43.03 o 
  10  12   1       14.95       51.76     50.89 o 
  11  12   1       31.77       -7.21     51.40 o 
  12  12   1        6.21       -5.85     66.26 o 
 -12  13   1       13.02       -0.57     72.14 o 
 -11  13   1        5.42       52.71     76.33 o 
 -10  13   1        9.57      -15.76     60.89 o 
  -9  13   1       21.32       34.13     53.91 o 
  -8  13   1        1.82      -10.34     50.26 o 
  -7  13   1       25.32       34.14     49.72 o 
  -6  13   1        6.19       65.20     45.20 o 
  -5  13   1       98.06      179.54     50.18 o 
  -4  13   1      264.20      233.77     56.74 o 
  -3  13   1       23.13        1.12     50.71 o 
  -2  13   1      316.66      287.12     56.29 o 
  -1  13   1       42.57      -11.78     51.41 o 
   0  13   1       12.26       22.23     67.55 o 
   1  13   1        3.14      -24.81     49.62 o 
   2  13   1       10.83      -12.01     42.29 o 
   3  13   1        8.34      -22.05     44.10 o 
   4  13   1       82.03       94.65     47.49 o 
   5  13   1       33.94       25.86     43.41 o 
   6  13   1       11.12       90.81     47.50 o 
   7  13   1      150.25      121.68     50.84 o 
   8  13   1        0.02       30.51     51.84 o 
   9  13   1       27.75       -8.88     51.04 o 
  10  13   1        1.93       40.53     59.43 o 
  11  13   1       19.02       24.21     64.51 o 
 -11  14   1       12.79       18.71     83.79 o 
 -10  14   1        2.95      -10.78     69.92 o 
  -9  14   1        2.71       49.95     59.57 o 
  -8  14   1        4.45       10.59     55.94 o 
  -7  14   1        7.39        9.36     59.42 o 
  -6  14   1       11.92      -27.67     55.34 o 
  -5  14   1        2.00       33.07     60.14 o 
  -4  14   1        3.04        6.83     57.79 o 
  -3  14   1        0.14       59.21     57.26 o 
  -2  14   1        0.19      -27.47     54.94 o 
  -1  14   1       19.72       12.78     73.61 o 
   0  14   1       20.40       23.45     72.58 o 
   1  14   1        5.78      -28.66     57.32 o 
   2  14   1       37.84       36.39     58.98 o 
   3  14   1        3.45       24.20     58.40 o 
   4  14   1        4.59        2.64     51.95 o 
   5  14   1       10.45       -1.91     54.20 o 
   6  14   1       23.57       -8.55     51.58 o 
   7  14   1        1.56      -19.42     52.59 o 
   8  14   1       13.28       80.89     59.68 o 
   9  14   1        0.15      -15.49     57.39 o 
  10  14   1        0.01      -31.88     63.77 o 
  -9  15   1       15.51       18.29     75.46 o 
  -8  15   1       31.19      157.51     70.29 o 
  -7  15   1       17.22        0.83     63.93 o 
  -6  15   1       35.35       35.37     61.05 o 
  -5  15   1       47.51        3.78     66.06 o 
  -4  15   1       84.46      139.12     67.00 o 
  -3  15   1       47.95       46.02     63.83 o 
  -2  15   1      225.96      153.96     66.50 o 
  -1  15   1        1.43       10.65     78.94 o 
   0  15   1      128.61      142.46     84.94 o 
   1  15   1       95.25       86.30     86.38 o 
   2  15   1       66.02       99.40     65.50 o 
   3  15   1       79.70      124.74     67.82 o 
   4  15   1       58.00       13.71     68.93 o 
   5  15   1       53.79       98.38     70.69 o 
   6  15   1       20.96      125.93     65.47 o 
   7  15   1       60.33       37.97     59.24 o 
   8  15   1        0.03       29.01     63.52 o 
   9  15   1       30.91       10.11     62.05 o 
  -8  16   1       53.69       47.67     75.02 o 
  -7  16   1       67.89       -0.49     71.26 o 
  -6  16   1       61.55       96.75     69.81 o 
  -5  16   1       91.88       15.02     75.31 o 
  -4  16   1       25.94      -36.38     72.76 o 
  -3  16   1      174.37      102.23     72.83 o 
  -2  16   1        0.34       14.74     87.27 o 
  -1  16   1      148.36      122.06     89.61 o 
   0  16   1        7.04      -16.68     94.97 o 
   1  16   1       39.55      -12.96     89.71 o 
   2  16   1       66.60      -26.23     71.16 o 
   3  16   1       48.44        1.96     73.83 o 
   4  16   1       76.82       82.31     74.30 o 
   5  16   1       51.33       75.93     66.96 o 
   6  16   1       57.23       40.21     70.49 o 
   7  16   1        0.07       73.92     72.72 o 
  -5  17   1       22.46      -37.85     83.05 o 
  -4  17   1       30.26       -2.64     80.02 o 
  -3  17   1        1.02      -39.30     78.60 o 
  -2  17   1       38.66       -1.38    103.34 o 
  -1  17   1        4.04       27.26    100.40 o 
   0  17   1       29.14      -21.32    103.23 o 
   1  17   1        0.12       32.13    106.50 o 
   2  17   1       23.64       38.08    112.26 o 
   3  17   1       28.25      -28.23     80.60 o 
   4  17   1       22.50      -42.01     84.01 o 
   5  17   1       41.52       -3.02     72.04 o 
  -1  18   1        0.58      -27.73    114.81 o 
   0  18   1        2.24      -56.90    113.79 o 
 -17   0   2      102.81       97.50     76.88 o 
 -16   0   2       63.48       27.48     69.12 o 
 -15   0   2      201.47      165.50     64.86 o 
 -14   0   2       81.10       81.77     75.49 o 
 -13   0   2     1318.53     1390.59     87.47 o 
 -12   0   2      477.13      362.55     53.00 o 
 -11   0   2     2276.10     2224.87    275.78 o 
 -10   0   2      608.81      586.03     46.44 o 
  -9   0   2     1965.39     2136.34    205.59 o 
  -8   0   2      636.89      518.22     37.32 o 
  -7   0   2     2241.36     2260.87     91.06 o 
  -6   0   2     3279.21     3102.16     46.39 o 
  -5   0   2      532.67      569.23     46.63 o 
  -4   0   2     9546.79     9167.47     78.10 o 
  -3   0   2     1816.94     1673.59     38.09 o 
  -2   0   2    29468.92    31840.53    269.14 o 
  -1   0   2     2914.77     2594.48     39.68 o 
   0   0   2    31104.53    31902.96    331.53 o 
   1   0   2     9552.61    10272.13     96.35 o 
   2   0   2    73368.15    76630.80    954.20 o 
   3   0   2    64264.09    68138.97    485.36 o 
   4   0   2     3526.32     2907.48     50.80 o 
   5   0   2    24045.61    22473.93    284.56 o 
   6   0   2       87.86      163.19     36.93 o 
   7   0   2     5707.53     5325.37    171.42 o 
   8   0   2      443.81      488.96     47.47 o 
   9   0   2     1629.40     1541.47     71.92 o 
  10   0   2       33.44        2.95     33.93 o 
  11   0   2      186.10      324.79     66.51 o 
  12   0   2      158.31      114.53     71.90 o 
  13   0   2      126.58      177.01     56.10 o 
  14   0   2       37.02       55.29     57.77 o 
  15   0   2      101.00      160.41     62.10 o 
  16   0   2       72.49      126.20     69.14 o 
 -17   1   2       16.75       11.92     54.56 o 
 -16   1   2        8.66       43.28     49.78 o 
 -15   1   2       27.00       -6.50     42.80 o 
 -14   1   2      112.71      119.86     41.26 o 
 -13   1   2       14.09       -1.21     36.72 o 
 -12   1   2      934.05      980.62     44.11 o 
 -11   1   2      104.61       45.29     30.03 o 
 -10   1   2     1235.11     1251.59     51.82 o 
  -9   1   2        7.05       13.64     31.05 o 
  -8   1   2      591.58      654.54     27.42 o 
  -7   1   2      396.69      382.53     29.17 o 
  -6   1   2       12.78        4.77     12.50 o 
  -5   1   2      636.55      557.59     30.15 o 
  -4   1   2      526.75      576.44     23.72 o 
  -3   1   2     3539.58     3372.04     49.52 o 
  -2   1   2    12711.85    13208.50     77.97 o 
  -1   1   2     9551.31     8983.93    123.74 o 
   0   1   2     5140.28     5215.97     58.38 o 
   1   1   2      687.82      761.83     28.76 o 
   2   1   2    24041.81    24158.00    178.34 o 
   3   1   2     3549.73     3588.44     45.99 o 
   4   1   2     6499.66     6149.96    115.54 o 
   5   1   2      944.45     1000.64     45.61 o 
   6   1   2     1429.76     1331.97     41.98 o 
   7   1   2       17.36       48.82     18.07 o 
   8   1   2      676.35      698.59     25.80 o 
   9   1   2       21.30       13.41     21.93 o 
  10   1   2      679.07      679.28     29.83 o 
  11   1   2        1.09        7.98     32.42 o 
  12   1   2       84.19       43.10     35.05 o 
  13   1   2      172.32      126.40     37.33 o 
  14   1   2       44.62       10.12     40.07 o 
  15   1   2       68.11       26.88     43.78 o 
  16   1   2        1.52      -19.48     46.33 o 
 -17   2   2       18.78       16.04     52.47 o 
 -16   2   2       19.33      -24.20     48.40 o 
 -15   2   2        8.95       -6.02     42.81 o 
 -14   2   2       26.63       18.29     39.86 o 
 -13   2   2        0.09       17.77     35.97 o 
 -12   2   2      148.38      106.06     34.02 o 
 -11   2   2       82.26      103.85     32.22 o 
 -10   2   2       10.04       37.26     27.50 o 
  -9   2   2      652.05      796.38     50.50 o 
  -8   2   2      663.25      747.61     27.13 o 
  -7   2   2      994.54      996.90     39.95 o 
  -6   2   2     1460.57     1378.13     30.99 o 
  -5   2   2     1725.29     1776.15     33.69 o 
  -4   2   2     1422.05     1364.43     32.57 o 
  -3   2   2        3.92       -3.98      7.96 o 
  -2   2   2      336.86      347.40     14.29 o 
  -1   2   2     1455.53     1566.00     56.42 o 
   0   2   2     7044.10     6468.71     85.75 o 
   1   2   2        5.46        1.26      8.71 o 
   2   2   2     2587.03     2225.10     27.51 o 
   3   2   2      879.33      788.24     26.31 o 
   4   2   2        9.01       11.39     12.00 o 
   5   2   2     1041.09      992.74     51.04 o 
   6   2   2       35.38       40.05     15.92 o 
   7   2   2      303.76      330.07     31.76 o 
   8   2   2        8.80        1.65     20.00 o 
   9   2   2       73.24       95.21     23.12 o 
  10   2   2       20.12       58.11     25.44 o 
  11   2   2      103.77       92.12     32.53 o 
  12   2   2        4.75        3.72     34.11 o 
  13   2   2        4.73       55.22     37.82 o 
  14   2   2       36.57       62.86     41.45 o 
  15   2   2        7.64      -17.33     41.52 o 
  16   2   2        5.68       -5.28     48.42 o 
 -17   3   2        0.32       17.08     52.09 o 
 -16   3   2        9.27      -11.28     47.19 o 
 -15   3   2       46.86       -2.21     42.84 o 
 -14   3   2       15.10       37.07     38.44 o 
 -13   3   2        0.81       27.44     37.29 o 
 -12   3   2      303.53      335.54     36.72 o 
 -11   3   2      321.47      299.48     40.19 o 
 -10   3   2      185.74      205.88     29.02 o 
  -9   3   2        7.38       10.30     19.19 o 
  -8   3   2      263.15      316.93     17.70 o 
  -7   3   2        1.12       -5.32     13.85 o 
  -6   3   2     1468.96     1478.24     35.02 o 
  -5   3   2     1777.14     1598.90     27.94 o 
  -4   3   2      872.75      993.25     16.46 o 
  -3   3   2     1956.88     1895.82     34.89 o 
  -2   3   2     8000.99     7347.04     54.19 o 
  -1   3   2     1713.78     1589.74     38.52 o 
   0   3   2      766.19      846.02     19.92 o 
   1   3   2       35.31       29.40     12.40 o 
   2   3   2      252.41      267.18     12.45 o 
   3   3   2      574.98      555.16     26.74 o 
   4   3   2      625.76      563.28     16.22 o 
   5   3   2     1586.75     1558.51     37.12 o 
   6   3   2      190.01      195.88     18.52 o 
   7   3   2      127.69      148.72     31.56 o 
   8   3   2      144.20      164.53     22.14 o 
   9   3   2       15.71       57.61     27.95 o 
  10   3   2      127.12       88.97     26.30 o 
  11   3   2        1.68       12.70     29.07 o 
  12   3   2       17.57        8.45     33.79 o 
  13   3   2        8.39       25.38     37.30 o 
  14   3   2       48.71       72.72     38.17 o 
  15   3   2       20.21      -16.41     41.62 o 
  16   3   2       15.18        1.22     48.82 o 
 -17   4   2       31.23       62.50     48.67 o 
 -16   4   2        0.12       11.46     45.12 o 
 -15   4   2        0.69        2.69     43.07 o 
 -14   4   2       21.76       35.27     39.11 o 
 -13   4   2      164.86      166.11     37.62 o 
 -12   4   2       77.34       39.53     32.66 o 
 -11   4   2      498.57      481.16     41.15 o 
 -10   4   2      168.94      121.37     25.77 o 
  -9   4   2      149.47      149.46     20.71 o 
  -8   4   2        9.81        7.59     16.93 o 
  -7   4   2       15.93       20.01     15.23 o 
  -6   4   2      579.41      612.27     31.00 o 
  -5   4   2     1234.85     1243.38     24.13 o 
  -4   4   2       52.02       43.43     11.22 o 
  -3   4   2      830.05      862.34     24.45 o 
  -2   4   2     7047.22     6429.28     85.86 o 
  -1   4   2     1109.70     1319.37     23.94 o 
   0   4   2      459.04      372.61     15.24 o 
   1   4   2     3795.04     3463.81     44.65 o 
   2   4   2      243.33      226.21     14.39 o 
   3   4   2     1369.04     1345.93     30.03 o 
   4   4   2      202.56      163.97     14.04 o 
   5   4   2      401.74      421.16     20.24 o 
   6   4   2      377.31      378.11     19.36 o 
   7   4   2     1715.33     1498.68     38.11 o 
   8   4   2       71.51       75.52     22.03 o 
   9   4   2      497.87      573.02     50.03 o 
  10   4   2       27.20       54.70     26.96 o 
  11   4   2       24.38       36.64     31.11 o 
  12   4   2      132.14      101.90     35.14 o 
  13   4   2       44.97       68.21     37.67 o 
  14   4   2       32.01       44.85     41.77 o 
  15   4   2       21.16       31.09     45.45 o 
  16   4   2       40.54       41.23     49.55 o 
 -16   5   2        5.88      -23.02     46.04 o 
 -15   5   2        0.16       14.94     40.29 o 
 -14   5   2       45.86       28.68     40.12 o 
 -13   5   2        1.93       13.33     37.05 o 
 -12   5   2      563.68      503.10     64.34 o 
 -11   5   2       53.03       29.00     32.14 o 
 -10   5   2      646.57      758.07     68.70 o 
  -9   5   2      174.35      189.57     23.13 o 
  -8   5   2      143.12      171.53     23.47 o 
  -7   5   2      650.45      659.33     29.08 o 
  -6   5   2      378.52      394.68     29.06 o 
  -5   5   2      171.93      154.01     14.87 o 
  -4   5   2      482.93      458.73     24.50 o 
  -3   5   2     1588.33     1602.97     49.58 o 
  -2   5   2      262.22      327.39     33.07 o 
  -1   5   2     4351.67     4054.11     43.71 o 
   0   5   2        6.03        6.15     14.42 o 
   1   5   2     3231.97     2804.83     83.13 o 
   2   5   2      731.37      678.47     42.62 o 
   3   5   2       21.07        8.57     14.58 o 
   4   5   2      705.14      719.93     26.92 o 
   5   5   2      170.29      129.19     16.85 o 
   6   5   2     1142.61     1226.15     37.66 o 
   7   5   2       32.87       51.53     20.13 o 
   8   5   2      649.33      638.25     34.67 o 
   9   5   2        8.40        7.24     25.00 o 
  10   5   2      158.35      162.16     29.57 o 
  11   5   2        3.14      -11.80     30.84 o 
  12   5   2       19.02       19.37     35.74 o 
  13   5   2       53.44       22.38     37.21 o 
  14   5   2       40.84       46.96     42.08 o 
  15   5   2       15.44      -22.91     45.83 o 
 -16   6   2        7.69      -21.51     46.76 o 
 -15   6   2       11.78        5.37     42.53 o 
 -14   6   2       10.33      -19.48     38.96 o 
 -13   6   2      333.86      270.59     50.78 o 
 -12   6   2       20.85       23.73     34.55 o 
 -11   6   2      159.15      122.83     33.27 o 
 -10   6   2       17.89       22.38     28.60 o 
  -9   6   2      755.50      814.96     31.68 o 
  -8   6   2       15.93        1.71     20.02 o 
  -7   6   2       11.99       14.11     18.32 o 
  -6   6   2     2024.70     2137.29     66.12 o 
  -5   6   2      431.97      491.51     21.50 o 
  -4   6   2      512.42      537.91     18.17 o 
  -3   6   2        2.03        0.43     16.03 o 
  -2   6   2     2722.04     2619.55     55.72 o 
  -1   6   2     1094.36     1203.94     30.64 o 
   0   6   2     6647.53     6655.70    158.81 o 
   1   6   2     1907.35     1953.28     74.71 o 
   2   6   2     3421.82     3249.98     37.99 o 
   3   6   2     1598.10     1819.52    111.92 o 
   4   6   2        5.49       13.92     15.55 o 
   5   6   2     2267.16     2252.72     58.60 o 
   6   6   2        5.58       25.79     18.57 o 
   7   6   2      569.98      548.87     46.10 o 
   8   6   2       11.44      -11.36     22.71 o 
   9   6   2      218.12      181.85     28.06 o 
  10   6   2       48.87       52.52     28.45 o 
  11   6   2      127.09      135.29     33.87 o 
  12   6   2        0.25       14.39     36.53 o 
  13   6   2        1.89      -10.23     48.28 o 
  14   6   2        6.89      -11.67     51.15 o 
  15   6   2        2.62      -27.74     55.48 o 
 -16   7   2        0.01       -8.72     50.00 o 
 -15   7   2        0.75       -1.82     45.63 o 
 -14   7   2        2.91      -19.44     38.88 o 
 -13   7   2        5.63       -1.44     38.64 o 
 -12   7   2        2.63       12.02     35.39 o 
 -11   7   2       89.10       61.97     33.29 o 
 -10   7   2       24.16       -0.13     29.22 o 
  -9   7   2      110.44      109.90     25.86 o 
  -8   7   2       19.43       28.68     21.85 o 
  -7   7   2       31.10       22.62     20.20 o 
  -6   7   2       79.48       99.88     18.96 o 
  -5   7   2        0.98        3.98     16.10 o 
  -4   7   2      221.78      247.25     21.81 o 
  -3   7   2      739.94      764.85     38.91 o 
  -2   7   2       14.67       26.58     17.03 o 
  -1   7   2      307.66      337.92     29.14 o 
   0   7   2      992.32      940.83     43.45 o 
   1   7   2      236.31      239.69     23.12 o 
   2   7   2       45.52       73.53     18.19 o 
   3   7   2      140.65      144.63     32.40 o 
   4   7   2        5.26        6.53     19.05 o 
   5   7   2      642.19      661.15     33.78 o 
   6   7   2        2.45       10.79     20.40 o 
   7   7   2       98.69       62.51     23.07 o 
   8   7   2       11.04       50.16     25.16 o 
   9   7   2       72.67       80.28     29.19 o 
  10   7   2        0.73       -8.14     31.95 o 
  11   7   2      102.15       90.10     39.20 o 
  12   7   2        1.91       10.84     44.85 o 
  13   7   2        1.83       25.44     49.30 o 
  14   7   2       10.87       -1.27     52.01 o 
  15   7   2        2.62        5.67     59.71 o 
 -15   8   2       28.05       69.72     66.03 o 
 -14   8   2        0.29      -23.01     46.01 o 
 -13   8   2      153.32      138.20     43.16 o 
 -12   8   2      118.89       77.92     38.24 o 
 -11   8   2      185.96      115.48     35.26 o 
 -10   8   2      254.17      215.60     37.74 o 
  -9   8   2      350.96      366.79     36.79 o 
  -8   8   2      218.30      189.27     32.43 o 
  -7   8   2      481.39      491.18     28.76 o 
  -6   8   2     1214.39     1299.91     65.31 o 
  -5   8   2      401.40      417.83     30.03 o 
  -4   8   2     1406.43     1407.55     51.89 o 
  -3   8   2        8.92       -9.86     19.73 o 
  -2   8   2      328.39      315.38     21.89 o 
  -1   8   2      653.86      687.80     29.55 o 
   0   8   2     1543.04     1483.36     41.44 o 
   1   8   2      262.47      264.17     32.65 o 
   2   8   2     1486.43     1417.44     30.78 o 
   3   8   2      558.01      541.00     25.90 o 
   4   8   2      644.15      649.18     29.90 o 
   5   8   2      250.79      249.38     33.01 o 
   6   8   2      295.80      277.99     26.02 o 
   7   8   2      490.24      466.48     29.25 o 
   8   8   2        7.75       17.02     28.28 o 
   9   8   2      214.71      177.75     31.36 o 
  10   8   2      202.48      165.93     34.13 o 
  11   8   2       13.62       -7.83     39.57 o 
  12   8   2      147.06       94.34     47.51 o 
  13   8   2        1.64        1.81     53.24 o 
  14   8   2        1.47      -20.68     54.51 o 
 -15   9   2        4.39       -4.31     69.47 o 
 -14   9   2       86.64       15.49     62.36 o 
 -13   9   2        0.22        6.08     57.75 o 
 -12   9   2      335.34      380.04     57.64 o 
 -11   9   2       19.38       66.41     38.47 o 
 -10   9   2      658.13      552.08     99.56 o 
  -9   9   2      102.20       79.55     29.93 o 
  -8   9   2     1465.82     1672.52     52.29 o 
  -7   9   2     1623.86     1747.96     56.70 o 
  -6   9   2      683.92      656.47     52.71 o 
  -5   9   2     3594.28     3481.52     68.18 o 
  -4   9   2       23.69       34.73     22.07 o 
  -3   9   2     2409.01     2450.63     41.09 o 
  -2   9   2      366.11      395.77     25.02 o 
  -1   9   2     1436.75     1414.80     49.83 o 
   0   9   2        9.76       13.47     23.30 o 
   1   9   2     1305.27     1261.14     35.72 o 
   2   9   2      191.41      181.52     22.36 o 
   3   9   2      559.13      580.97     39.42 o 
   4   9   2      473.99      475.43     38.37 o 
   5   9   2      352.34      304.83     27.64 o 
   6   9   2      335.05      406.52     30.93 o 
   7   9   2       34.35       48.93     28.32 o 
   8   9   2      615.47      624.67     39.30 o 
   9   9   2        1.23       18.84     32.33 o 
  10   9   2      202.59      185.34     36.78 o 
  11   9   2       90.71       43.67     43.08 o 
  12   9   2       18.12       70.13     54.70 o 
  13   9   2       82.54       41.95     59.25 o 
  14   9   2        7.90       65.34     66.53 o 
 -14  10   2        8.86       32.13     66.70 o 
 -13  10   2      130.60      227.44     62.61 o 
 -12  10   2        1.01      -27.46     54.93 o 
 -11  10   2       86.57       74.64     54.53 o 
 -10  10   2       18.57       42.86     38.00 o 
  -9  10   2      178.68      216.08     48.76 o 
  -8  10   2      170.38      111.51     30.40 o 
  -7  10   2       32.45       27.18     26.61 o 
  -6  10   2      843.57      867.16     66.22 o 
  -5  10   2      362.78      338.00     28.26 o 
  -4  10   2      882.48      868.87     33.87 o 
  -3  10   2        7.38       60.63     23.54 o 
  -2  10   2     2873.56     2797.89     81.30 o 
  -1  10   2       94.63      120.88     27.10 o 
   0  10   2     1105.62     1196.35     78.34 o 
   1  10   2        1.29       40.54     26.24 o 
   2  10   2        1.96       17.80     32.27 o 
   3  10   2      310.11      290.86     32.23 o 
   4  10   2        8.65      -14.84     29.68 o 
   5  10   2      280.67      269.98     34.11 o 
   6  10   2       33.37       46.88     33.90 o 
   7  10   2      228.72      201.74     35.42 o 
   8  10   2      176.16      173.29     36.21 o 
   9  10   2      143.77      113.00     38.31 o 
  10  10   2        3.78       -5.96     40.29 o 
  11  10   2        7.01       -3.25     47.10 o 
  12  10   2       16.57       59.63     57.07 o 
  13  10   2        3.25      101.49     63.15 o 
 -13  11   2        0.77        1.05     64.26 o 
 -12  11   2       12.10       50.77     59.35 o 
 -11  11   2        0.07       21.12     55.65 o 
 -10  11   2        0.37       39.76     38.34 o 
  -9  11   2        5.86        7.06     32.75 o 
  -8  11   2       87.80       71.06     33.69 o 
  -7  11   2       21.72       45.85     32.14 o 
  -6  11   2       48.18       23.98     31.38 o 
  -5  11   2      149.94      126.92     28.52 o 
  -4  11   2       16.10       21.27     26.27 o 
  -3  11   2      188.76      204.77     27.01 o 
  -2  11   2       44.23       52.72     29.79 o 
  -1  11   2      480.14      474.43     41.46 o 
   0  11   2      427.08      385.04     39.87 o 
   1  11   2      110.11       68.06     57.51 o 
   2  11   2       19.98       26.21     36.32 o 
   3  11   2        0.43        3.06     36.70 o 
   4  11   2       10.24        1.12     39.32 o 
   5  11   2       27.50        6.78     38.17 o 
   6  11   2      100.78       65.83     36.58 o 
   7  11   2      218.36      178.08     37.54 o 
   8  11   2        0.97        1.58     39.21 o 
   9  11   2       36.00       21.06     41.26 o 
  10  11   2        8.07        7.14     44.54 o 
  11  11   2       45.65        5.29     49.37 o 
  12  11   2        3.29      -30.80     61.59 o 
 -13  12   2        5.03        2.52     69.23 o 
 -12  12   2        4.17       42.37     64.92 o 
 -11  12   2        7.30       40.92     60.16 o 
 -10  12   2       33.93       61.81     38.95 o 
  -9  12   2       11.05        7.93     36.25 o 
  -8  12   2        3.35        7.31     34.23 o 
  -7  12   2        9.56       37.62     33.57 o 
  -6  12   2       37.11      102.98     34.02 o 
  -5  12   2       23.50        8.28     42.75 o 
  -4  12   2        8.73        7.76     52.83 o 
  -3  12   2        4.01       -9.39     46.82 o 
  -2  12   2      104.02       92.58     40.74 o 
  -1  12   2      253.17      230.30     42.70 o 
   0  12   2       68.89      103.70     48.36 o 
   1  12   2       11.63        8.49     38.63 o 
   2  12   2        0.51        7.87     40.12 o 
   3  12   2       10.57       59.29     40.98 o 
   4  12   2       51.15       75.32     43.76 o 
   5  12   2        0.91       23.40     41.57 o 
   6  12   2       29.05       38.24     42.93 o 
   7  12   2       16.66       17.14     41.30 o 
   8  12   2        1.45       -3.82     45.01 o 
   9  12   2        2.49      -11.45     46.58 o 
  10  12   2       78.22      103.50     50.55 o 
  11  12   2       16.70       29.73     52.43 o 
  12  12   2        9.78       74.29     66.38 o 
 -12  13   2       37.32       83.40     72.33 o 
 -11  13   2        9.79       23.10     66.12 o 
 -10  13   2       71.22       57.11     57.48 o 
  -9  13   2       64.89       32.40     53.90 o 
  -8  13   2       71.57      102.96     51.18 o 
  -7  13   2      146.28      133.21     48.47 o 
  -6  13   2       89.00      125.26     53.20 o 
  -5  13   2      237.39      180.73     79.31 o 
  -4  13   2       46.23       36.50     54.67 o 
  -3  13   2      320.34      326.93     66.76 o 
  -2  13   2       48.93       29.74     53.04 o 
  -1  13   2      271.66      280.39     74.31 o 
   0  13   2       37.37       20.77     51.73 o 
   1  13   2       13.49       37.31     44.07 o 
   2  13   2       29.60       60.43     45.23 o 
   3  13   2       90.16      122.44     46.87 o 
   4  13   2       30.22       43.58     55.35 o 
   5  13   2      211.88      122.13     55.48 o 
   6  13   2       41.03       32.57     45.87 o 
   7  13   2        3.02       -5.35     47.40 o 
   8  13   2      109.28       74.77     49.65 o 
   9  13   2        3.43      -25.30     50.61 o 
  10  13   2        0.62       13.36     56.10 o 
  11  13   2        4.43       77.10     63.16 o 
 -11  14   2       24.69       10.32     83.17 o 
 -10  14   2        4.81      -33.80     67.60 o 
  -9  14   2       28.56       45.56     66.28 o 
  -8  14   2       73.71       88.17     64.41 o 
  -7  14   2       45.03      140.10     60.59 o 
  -6  14   2      121.18       90.69     56.75 o 
  -5  14   2       55.75       52.00     62.67 o 
  -4  14   2      179.10      170.38     61.63 o 
  -3  14   2        7.72      -28.86     57.72 o 
  -2  14   2      343.50      241.24     61.03 o 
  -1  14   2       15.16       28.57     73.69 o 
   0  14   2       51.91       -0.69     75.48 o 
   1  14   2        8.59      -21.52     58.09 o 
   2  14   2        0.54       43.73     73.93 o 
   3  14   2       31.40       83.99     52.15 o 
   4  14   2      125.93      110.59     55.24 o 
   5  14   2       41.23       93.37     49.98 o 
   6  14   2       32.67       26.34     50.01 o 
   7  14   2       61.24       16.02     54.94 o 
   8  14   2       30.05        2.46     53.10 o 
   9  14   2       64.57       70.09     55.99 o 
  10  14   2        0.22       28.53     62.32 o 
  -9  15   2        1.09      126.80     85.95 o 
  -8  15   2       28.54       16.09     69.83 o 
  -7  15   2       88.68      123.17     67.06 o 
  -6  15   2       42.14       71.66     63.03 o 
  -5  15   2       40.94       50.99     68.64 o 
  -4  15   2        0.12        1.27     64.29 o 
  -3  15   2      158.22      191.82     68.14 o 
  -2  15   2        0.06       49.78     69.64 o 
  -1  15   2      173.76      333.96     88.65 o 
   0  15   2       52.97       56.22     86.22 o 
   1  15   2       40.69       82.60     88.07 o 
   2  15   2       34.47       -2.33     65.45 o 
   3  15   2       51.41       35.00     70.25 o 
   4  15   2       59.65       46.29     69.92 o 
   5  15   2        7.68       54.81     53.13 o 
   6  15   2       34.92       68.59     56.50 o 
   7  15   2        1.03       18.53     57.60 o 
   8  15   2       22.32       17.45     56.45 o 
  -8  16   2        6.42        4.35     75.10 o 
  -7  16   2        0.01      -27.81     69.54 o 
  -6  16   2        3.79       46.55     67.80 o 
  -5  16   2        5.79        2.26     74.34 o 
  -4  16   2        0.94       63.19     76.81 o 
  -3  16   2        9.42      -36.92     73.85 o 
  -2  16   2       20.01        9.75     89.14 o 
  -1  16   2       22.86      -44.04     88.07 o 
   0  16   2        2.05      -45.46     90.92 o 
   1  16   2       11.00      -46.81     93.62 o 
   2  16   2        0.61      -39.03     78.06 o 
   3  16   2        4.20       12.21     74.70 o 
   4  16   2       35.57      -37.89     75.78 o 
   5  16   2        0.06        5.56     67.04 o 
   6  16   2        8.11       31.47     70.04 o 
   7  16   2        0.03       30.28     73.10 o 
  -5  17   2       19.83       -7.32     83.34 o 
  -4  17   2        2.80      -23.96     82.67 o 
  -3  17   2       30.83       51.15    104.55 o 
  -2  17   2        3.29      -52.15    104.29 o 
  -1  17   2       20.62      -49.47     98.95 o 
   0  17   2        0.65      -49.72     99.44 o 
   1  17   2        1.60        7.66    108.98 o 
   2  17   2        2.11      -54.17    108.33 o 
   3  17   2       25.29      -11.10     81.28 o 
   4  17   2        7.86       14.32     88.06 o 
 -17   1   3       16.00       59.02     55.14 o 
 -16   1   3        9.88       49.00     49.67 o 
 -15   1   3       49.66       56.34     45.15 o 
 -14   1   3        5.42        0.38     40.82 o 
 -13   1   3      476.84      565.41     47.77 o 
 -12   1   3      291.17      253.60     35.70 o 
 -11   1   3      504.72      600.33     37.11 o 
 -10   1   3      923.01      904.29     60.13 o 
  -9   1   3      292.77      315.74     23.06 o 
  -8   1   3      564.36      510.97     41.23 o 
  -7   1   3     1317.28     1349.45     31.28 o 
  -6   1   3     8062.18     7844.36     85.25 o 
  -5   1   3      124.85      140.77     16.84 o 
  -4   1   3     6226.47     6078.71     66.18 o 
  -3   1   3      805.51      827.40     25.05 o 
  -2   1   3      271.91      321.57     15.29 o 
  -1   1   3      441.02      466.04     20.41 o 
   0   1   3     3294.15     3039.11     49.08 o 
   1   1   3     3156.55     2933.38     40.67 o 
   2   1   3    31073.76    29574.51    168.50 o 
   3   1   3     8462.15     7613.69    105.34 o 
   4   1   3     3179.66     2806.03     58.33 o 
   5   1   3     9699.09     9229.82     94.85 o 
   6   1   3       10.65        8.12     16.83 o 
   7   1   3     1795.69     1687.77     37.80 o 
   8   1   3      100.61       75.31     21.72 o 
   9   1   3       89.73       51.36     24.07 o 
  10   1   3       40.72       19.94     26.54 o 
  11   1   3       66.81       70.65     31.63 o 
  12   1   3      127.89       55.32     36.03 o 
  13   1   3        1.20        2.29     36.99 o 
  14   1   3        5.15       12.75     41.35 o 
  15   1   3        5.19       -1.77     40.47 o 
  16   1   3       12.44       53.06     47.94 o 
 -17   2   3        0.50       12.35     54.48 o 
 -16   2   3        1.17      -11.22     47.13 o 
 -15   2   3        6.84      -21.40     42.80 o 
 -14   2   3      100.37      121.15     41.61 o 
 -13   2   3       54.69       90.75     37.37 o 
 -12   2   3      761.80      879.86     45.60 o 
 -11   2   3      536.99      516.58     45.13 o 
 -10   2   3      631.76      735.87     50.60 o 
  -9   2   3      633.04      593.20     27.45 o 
  -8   2   3     1096.93     1163.23     25.92 o 
  -7   2   3     4702.94     4486.41     70.11 o 
  -6   2   3     1924.35     1987.71     39.27 o 
  -5   2   3    10111.26     9860.25     75.29 o 
  -4   2   3      775.80      780.60     30.37 o 
  -3   2   3    12105.71    11719.06    118.39 o 
  -2   2   3     1703.21     1559.76     25.54 o 
  -1   2   3      234.42      235.94     12.63 o 
   0   2   3       25.43       12.76     16.71 o 
   1   2   3     2837.33     2339.54     42.39 o 
   2   2   3       12.04       30.37     10.34 o 
   3   2   3     2746.20     2410.74     43.60 o 
   4   2   3     9795.06     8771.54     72.33 o 
   5   2   3     1192.17     1204.94     40.86 o 
   6   2   3     1020.22      946.39     45.42 o 
   7   2   3      180.53      191.15     21.00 o 
   8   2   3      723.29      673.92     27.99 o 
   9   2   3      105.48       93.02     24.79 o 
  10   2   3      140.80      148.63     29.09 o 
  11   2   3       11.62      -10.31     30.60 o 
  12   2   3       16.78       58.64     35.35 o 
  13   2   3      267.06      270.05     41.03 o 
  14   2   3        2.71       24.02     38.67 o 
  15   2   3       33.27       52.77     45.33 o 
  16   2   3        2.13        3.50     48.58 o 
 -17   3   3       40.38       26.16     53.02 o 
 -16   3   3       12.41        0.15     46.78 o 
 -15   3   3        5.86       28.41     45.82 o 
 -14   3   3        1.03      -19.47     38.94 o 
 -13   3   3      172.30      174.39     39.37 o 
 -12   3   3       15.54       11.26     33.00 o 
 -11   3   3      992.41     1008.66     41.73 o 
 -10   3   3      592.15      550.32     45.65 o 
  -9   3   3      237.55      322.95     22.87 o 
  -8   3   3     2008.06     1972.09     69.43 o 
  -7   3   3       33.12       50.70     12.91 o 
  -6   3   3     5926.98     5614.14     65.31 o 
  -5   3   3      161.17      205.39     12.62 o 
  -4   3   3     5625.55     5046.08     49.37 o 
  -3   3   3      635.76      574.95     28.80 o 
  -2   3   3    12720.50    12016.87     73.44 o 
  -1   3   3     4387.90     4529.33    100.48 o 
   0   3   3      490.17      553.22     31.35 o 
   1   3   3      944.30      815.36     28.61 o 
   2   3   3       95.72      103.29     14.23 o 
   3   3   3     1282.51     1294.03     42.55 o 
   4   3   3      153.27      153.04     15.00 o 
   5   3   3     2235.17     2084.98     43.16 o 
   6   3   3      147.90      202.58     19.99 o 
   7   3   3     1361.34     1348.51     47.94 o 
   8   3   3       65.11       16.83     22.59 o 
   9   3   3      257.08      245.57     29.32 o 
  10   3   3        0.63       23.56     26.57 o 
  11   3   3       14.62       -0.27     30.78 o 
  12   3   3      144.17      106.49     35.72 o 
  13   3   3        8.19       11.27     38.53 o 
  14   3   3       61.82       56.81     42.09 o 
  15   3   3        6.08       30.36     46.17 o 
 -17   4   3        1.90      -23.09     51.52 o 
 -16   4   3        1.33        4.01     44.21 o 
 -15   4   3        0.41      -19.32     44.17 o 
 -14   4   3        0.22      -15.51     39.57 o 
 -13   4   3       23.31       26.56     36.10 o 
 -12   4   3      206.60      156.45     35.93 o 
 -11   4   3        0.19        4.98     31.67 o 
 -10   4   3      243.64      199.77     27.58 o 
  -9   4   3      104.89      101.01     19.43 o 
  -8   4   3      245.68      186.06     17.62 o 
  -7   4   3      642.44      667.34     36.91 o 
  -6   4   3     1477.88     1627.62     24.24 o 
  -5   4   3      272.53      301.06     15.35 o 
  -4   4   3      134.17      126.98     13.68 o 
  -3   4   3      922.01      919.02     37.15 o 
  -2   4   3     1568.69     1592.73     22.42 o 
  -1   4   3     2440.29     2164.69     26.07 o 
   0   4   3        2.51       -5.81     11.62 o 
   1   4   3      113.40      112.54     13.75 o 
   2   4   3       41.72       38.49     12.71 o 
   3   4   3      277.13      277.54     24.13 o 
   4   4   3       42.13       44.85     14.16 o 
   5   4   3        3.60       31.50     16.32 o 
   6   4   3        3.12       -9.18     18.36 o 
   7   4   3       22.30       21.70     20.86 o 
   8   4   3      232.64      237.05     26.37 o 
   9   4   3        0.37       -3.55     24.89 o 
  10   4   3       34.71       26.25     27.78 o 
  11   4   3        0.13       -6.77     30.72 o 
  12   4   3        4.29      -17.37     34.74 o 
  13   4   3       15.76      -17.52     35.05 o 
  14   4   3        0.61       21.54     43.20 o 
  15   4   3        8.99       -7.03     46.88 o 
 -16   5   3        0.25       80.46     48.51 o 
 -15   5   3        0.61      -21.61     43.21 o 
 -14   5   3        0.19       16.44     41.94 o 
 -13   5   3        1.19      -10.84     36.95 o 
 -12   5   3      150.16      128.70     35.19 o 
 -11   5   3        0.17        4.15     32.14 o 
 -10   5   3      345.90      382.81     32.73 o 
  -9   5   3       13.42       29.53     20.71 o 
  -8   5   3        3.56       -3.65     18.82 o 
  -7   5   3       36.59       16.99     16.67 o 
  -6   5   3       10.94       -0.50     14.63 o 
  -5   5   3      745.19      828.79     39.52 o 
  -4   5   3      489.37      526.78     20.18 o 
  -3   5   3      333.58      373.15     30.09 o 
  -2   5   3      594.68      623.42     19.95 o 
  -1   5   3     4231.66     3759.85     68.42 o 
   0   5   3      550.64      629.92     35.91 o 
   1   5   3      692.74      693.27     29.73 o 
   2   5   3       19.48       28.18     14.83 o 
   3   5   3       36.71       38.24     15.48 o 
   4   5   3      179.88      172.30     16.03 o 
   5   5   3      214.10      276.30     18.89 o 
   6   5   3        4.21       10.53     18.67 o 
   7   5   3      400.42      408.55     28.08 o 
   8   5   3       43.23       62.64     24.85 o 
   9   5   3       48.55       48.81     26.48 o 
  10   5   3      164.44      188.16     32.47 o 
  11   5   3        4.67       36.90     31.50 o 
  12   5   3       14.35        5.69     36.82 o 
  13   5   3        0.17      -19.80     39.61 o 
  14   5   3        3.64       26.88     52.63 o 
  15   5   3        1.41       42.01     60.33 o 
 -16   6   3       34.41       57.41     49.09 o 
 -15   6   3        0.29        4.46     45.36 o 
 -14   6   3       91.87       72.39     39.66 o 
 -13   6   3        0.13       -0.80     36.98 o 
 -12   6   3      368.13      344.51     38.80 o 
 -11   6   3      440.66      366.63     36.66 o 
 -10   6   3      363.40      449.66     36.93 o 
  -9   6   3      791.20      829.10     29.86 o 
  -8   6   3      196.41      170.74     21.72 o 
  -7   6   3      888.66      931.22     32.76 o 
  -6   6   3      247.78      302.97     28.39 o 
  -5   6   3     2127.27     2108.69     42.97 o 
  -4   6   3       98.98      104.51     14.96 o 
  -3   6   3     2336.41     2298.01     75.35 o 
  -2   6   3     2040.40     2082.99     38.79 o 
  -1   6   3      505.77      426.50     34.31 o 
   0   6   3     2957.14     2525.40     40.15 o 
   1   6   3       33.15       64.96     16.53 o 
   2   6   3     3325.58     3196.72     54.81 o 
   3   6   3        1.48       15.98     16.64 o 
   4   6   3     2869.79     2784.18     69.69 o 
   5   6   3        5.26       10.52     17.78 o 
   6   6   3      493.43      456.15     27.55 o 
   7   6   3      160.39      174.53     28.12 o 
   8   6   3      524.45      537.23     29.28 o 
   9   6   3       14.84       18.57     27.01 o 
  10   6   3        1.64        1.95     29.21 o 
  11   6   3       45.45       47.23     38.31 o 
  12   6   3        1.88       28.59     43.72 o 
  13   6   3       44.73       70.67     47.58 o 
  14   6   3       17.27      -25.55     51.09 o 
  15   6   3        3.75       14.95     56.74 o 
 -16   7   3       10.81      -26.16     52.32 o 
 -15   7   3      128.05       60.22     46.92 o 
 -14   7   3        0.03       26.50     41.14 o 
 -13   7   3      511.85      479.15     70.95 o 
 -12   7   3       64.49       66.01     35.39 o 
 -11   7   3      737.81      754.06    104.19 o 
 -10   7   3      411.77      347.72     43.11 o 
  -9   7   3      350.36      401.64     32.21 o 
  -8   7   3     1100.60     1212.83     52.39 o 
  -7   7   3      402.07      414.24     23.74 o 
  -6   7   3     2678.42     2455.39     45.97 o 
  -5   7   3        0.13        7.33     17.86 o 
  -4   7   3     2811.81     2794.42     62.82 o 
  -3   7   3       71.48       87.47     19.94 o 
  -2   7   3     4095.40     3648.30     42.92 o 
  -1   7   3       19.51       64.99     20.25 o 
   0   7   3     1708.60     1686.01     29.92 o 
   1   7   3      999.86      958.35     40.91 o 
   2   7   3     1901.56     2016.89     35.06 o 
   3   7   3     6112.61     6018.56     52.87 o 
   4   7   3      107.28      128.76     20.87 o 
   5   7   3     2397.26     2394.77     48.79 o 
   6   7   3       13.37       40.42     22.73 o 
   7   7   3      903.28      815.90     45.56 o 
   8   7   3      173.47      147.19     28.56 o 
   9   7   3      767.02      877.13     38.67 o 
  10   7   3        0.69      -16.92     33.83 o 
  11   7   3        9.63       34.01     40.02 o 
  12   7   3      201.52      110.93     46.28 o 
  13   7   3       13.77       35.53     51.28 o 
  14   7   3       49.42       80.08     54.96 o 
 -15   8   3        0.51       17.71     48.08 o 
 -14   8   3       63.02       27.98     44.41 o 
 -13   8   3        0.87       23.71     41.12 o 
 -12   8   3      268.57      195.74     49.43 o 
 -11   8   3       11.91      -17.54     35.08 o 
 -10   8   3      233.26      180.66     43.32 o 
  -9   8   3       10.79       19.94     26.20 o 
  -8   8   3      312.29      318.69     38.49 o 
  -7   8   3      830.54      917.45     41.74 o 
  -6   8   3       16.02       20.31     21.87 o 
  -5   8   3      841.55      866.13     50.75 o 
  -4   8   3      109.09      159.78     24.21 o 
  -3   8   3     1345.22     1276.29     31.78 o 
  -2   8   3       21.73       14.13     19.76 o 
  -1   8   3     1073.14     1096.21     37.96 o 
   0   8   3       15.45       32.19     22.38 o 
   1   8   3      355.78      352.29     22.43 o 
   2   8   3     1021.56     1090.45     30.54 o 
   3   8   3       55.79       93.77     23.29 o 
   4   8   3     1247.07     1190.41     42.79 o 
   5   8   3      233.52      361.52     52.64 o 
   6   8   3      198.73      253.40     36.32 o 
   7   8   3       69.97       52.15     27.39 o 
   8   8   3      401.21      447.96     42.97 o 
   9   8   3        5.48       -6.12     30.97 o 
  10   8   3      109.17      107.17     36.27 o 
  11   8   3       20.39        4.38     39.74 o 
  12   8   3       39.61       57.59     49.00 o 
  13   8   3      110.45       66.71     50.71 o 
  14   8   3        0.01      -26.40     56.42 o 
 -15   9   3        5.67       49.69     67.58 o 
 -14   9   3       31.90       32.10     62.07 o 
 -13   9   3        8.12      -20.38     40.77 o 
 -12   9   3       73.36       38.42     38.95 o 
 -11   9   3       10.79       -6.16     35.91 o 
 -10   9   3      132.68       51.52     33.03 o 
  -9   9   3       92.20       81.45     27.68 o 
  -8   9   3      156.78      124.30     25.61 o 
  -7   9   3        1.82       18.00     25.10 o 
  -6   9   3      767.68      717.18     45.47 o 
  -5   9   3      789.22      732.95     52.10 o 
  -4   9   3       64.58       60.45     25.47 o 
  -3   9   3      647.44      658.59     29.35 o 
  -2   9   3      297.17      242.90     33.18 o 
  -1   9   3       77.28       33.10     21.37 o 
   0   9   3        1.67        9.71     24.64 o 
   1   9   3      265.49      310.98     27.86 o 
   2   9   3       23.60       28.82     23.07 o 
   3   9   3       20.07       15.86     24.51 o 
   4   9   3       12.48       -1.06     23.18 o 
   5   9   3      166.83      183.36     26.79 o 
   6   9   3        0.14       14.57     26.83 o 
   7   9   3       23.86       28.98     28.67 o 
   8   9   3      174.21      155.04     31.97 o 
   9   9   3       45.89       55.70     32.74 o 
  10   9   3        5.31       -3.40     37.00 o 
  11   9   3        0.01       -1.86     41.63 o 
  12   9   3        2.21        3.30     47.30 o 
  13   9   3        0.15       35.92     60.54 o 
 -14  10   3        9.93      -10.19     63.65 o 
 -13  10   3        0.21      -22.49     44.97 o 
 -12  10   3       32.53       17.10     44.06 o 
 -11  10   3      107.37       46.43     40.17 o 
 -10  10   3       20.34       21.49     33.20 o 
  -9  10   3       25.99        5.62     30.57 o 
  -8  10   3      231.25      230.54     28.06 o 
  -7  10   3        6.15        5.97     25.75 o 
  -6  10   3      592.72      571.35     32.93 o 
  -5  10   3     1080.95     1218.28     39.70 o 
  -4  10   3      434.20      460.75     38.21 o 
  -3  10   3      701.39      645.30     31.80 o 
  -2  10   3      467.29      524.57     57.60 o 
  -1  10   3      229.15      255.15     39.10 o 
   0  10   3      612.50      708.39     35.74 o 
   1  10   3       62.02       69.00     28.56 o 
   2  10   3      353.75      351.05     32.83 o 
   3  10   3      205.02      211.49     32.95 o 
   4  10   3       64.11       71.19     27.23 o 
   5  10   3      102.96       83.43     27.62 o 
   6  10   3       16.98       58.67     31.76 o 
   7  10   3       25.98       -6.21     33.26 o 
   8  10   3      154.21      127.69     36.60 o 
   9  10   3       43.57       23.95     38.50 o 
  10  10   3       53.51       77.32     40.37 o 
  11  10   3       19.45       -1.07     49.28 o 
  12  10   3       30.33        2.59     57.59 o 
  13  10   3        6.89      -11.21     62.58 o 
 -13  11   3       91.20      189.94     68.40 o 
 -12  11   3        9.04        9.27     45.93 o 
 -11  11   3        4.14       12.68     43.28 o 
 -10  11   3       46.84       35.37     38.99 o 
  -9  11   3       25.18       -1.82     33.22 o 
  -8  11   3       41.30       25.46     31.13 o 
  -7  11   3       30.04       61.15     27.47 o 
  -6  11   3      203.52      152.58     29.90 o 
  -5  11   3      361.41      329.70     29.68 o 
  -4  11   3       41.29       40.99     29.74 o 
  -3  11   3      234.60      115.01     33.15 o 
  -2  11   3      577.47      668.38     40.15 o 
  -1  11   3      136.09      106.09     32.37 o 
   0  11   3      176.16      165.67     39.51 o 
   1  11   3      159.41      170.51     39.87 o 
   2  11   3       17.84       18.97     38.29 o 
   3  11   3      344.16      479.46     60.57 o 
   4  11   3       45.52       -1.28     38.25 o 
   5  11   3      116.51      106.00     36.72 o 
   6  11   3        1.19      -18.88     38.44 o 
   7  11   3      175.93      179.47     37.79 o 
   8  11   3      137.95      124.13     40.18 o 
   9  11   3      203.27      175.16     41.24 o 
  10  11   3       20.63        3.27     43.16 o 
  11  11   3        0.57       48.82     51.36 o 
  12  11   3       40.68       44.55     59.04 o 
 -13  12   3        2.65       71.43     69.63 o 
 -12  12   3      100.53       49.01     46.69 o 
 -11  12   3        0.66      -21.91     43.83 o 
 -10  12   3       20.53       16.85     36.89 o 
  -9  12   3       14.89        7.21     36.59 o 
  -8  12   3       20.21       27.29     35.22 o 
  -7  12   3      150.82      177.99     33.36 o 
  -6  12   3       11.96       31.00     33.03 o 
  -5  12   3       49.34       49.32     34.26 o 
  -4  12   3       27.08       -4.26     42.56 o 
  -3  12   3      439.86      553.10     50.06 o 
  -2  12   3       79.95      131.86     42.43 o 
  -1  12   3      207.39      196.58     90.63 o 
   0  12   3       78.88       96.36     49.25 o 
   1  12   3        3.61      -12.95     40.91 o 
   2  12   3       18.19       59.56     42.15 o 
   3  12   3        6.70      -10.17     42.50 o 
   4  12   3      218.09      152.72     47.67 o 
   5  12   3       18.66       44.84     42.15 o 
   6  12   3      208.47      254.27     51.19 o 
   7  12   3       63.48       70.24     44.57 o 
   8  12   3      101.76       95.50     47.21 o 
   9  12   3       91.45       70.15     48.16 o 
  10  12   3        2.60      -21.04     48.52 o 
  11  12   3        0.23        8.79     52.85 o 
 -12  13   3       11.55       68.94     72.94 o 
 -11  13   3       36.55       13.96     45.28 o 
 -10  13   3       31.05        8.98     41.40 o 
  -9  13   3        7.16       15.16     37.33 o 
  -8  13   3       11.75      -15.51     57.55 o 
  -7  13   3       20.16       27.13     67.46 o 
  -6  13   3       24.59       24.78     52.01 o 
  -5  13   3        0.02      -27.71     55.41 o 
  -4  13   3        0.70      -26.87     53.74 o 
  -3  13   3       16.59       24.87     59.19 o 
  -2  13   3      321.32      295.26     48.96 o 
  -1  13   3        0.18      -25.83     51.65 o 
   0  13   3        8.72      -14.56     52.56 o 
   1  13   3        7.44      -11.90     45.30 o 
   2  13   3       40.24       22.62     46.52 o 
   3  13   3       26.99      -23.63     47.27 o 
   4  13   3       29.65       13.97     49.46 o 
   5  13   3        5.18       33.47     45.07 o 
   6  13   3        1.17      -13.47     45.01 o 
   7  13   3        6.36        6.39     47.96 o 
   8  13   3        9.31      -11.60     47.79 o 
   9  13   3       24.02       38.00     53.48 o 
  10  13   3        1.58      -28.81     57.62 o 
 -11  14   3       11.70      155.23    101.04 o 
 -10  14   3        0.40       51.18     77.91 o 
  -9  14   3       22.39       51.80     75.70 o 
  -8  14   3        0.59        7.08     63.04 o 
  -7  14   3       23.03       40.21     60.24 o 
  -6  14   3        3.60        0.25     55.80 o 
  -5  14   3       14.86       21.75     64.03 o 
  -4  14   3       51.14       14.82     60.48 o 
  -3  14   3        7.02      -15.11     59.25 o 
  -2  14   3       15.83      -40.66     81.31 o 
  -1  14   3        0.21       39.96     73.84 o 
   0  14   3       60.34       -8.23     82.26 o 
   1  14   3        3.95       30.14     51.28 o 
   2  14   3       18.53       -5.69     50.98 o 
   3  14   3        0.02       41.10     53.07 o 
   4  14   3        3.57       65.20     54.49 o 
   5  14   3        6.38        7.92     48.60 o 
   6  14   3        0.82       13.06     47.47 o 
   7  14   3       11.93       19.18     49.00 o 
   8  14   3        3.38       26.91     52.85 o 
   9  14   3        0.37      -13.04     57.44 o 
  -9  15   3       11.71       64.92    128.54 o 
  -8  15   3       33.33      -32.67     65.35 o 
  -7  15   3       24.80       51.58     68.20 o 
  -6  15   3       63.00       58.56     63.29 o 
  -5  15   3        0.02      -29.26     70.05 o 
  -4  15   3       89.25       83.84     69.26 o 
  -3  15   3       19.82       21.90     68.07 o 
  -2  15   3       29.84        0.07     86.78 o 
  -1  15   3       57.13       40.23     85.66 o 
   0  15   3       89.77       80.86     91.56 o 
   1  15   3        3.94      104.44     97.61 o 
   2  15   3        5.19       19.84     68.47 o 
   3  15   3       98.77      110.51     60.52 o 
   4  15   3       22.04       67.19     62.47 o 
   5  15   3       29.19      -17.34     52.46 o 
   6  15   3        4.21      -26.32     52.65 o 
   7  15   3        4.81       34.42     54.74 o 
   8  15   3       18.45       26.24     58.68 o 
  -8  16   3       34.90       66.43     74.45 o 
  -7  16   3       95.70       70.23     76.18 o 
  -6  16   3       36.62       -5.51     68.97 o 
  -5  16   3       92.36       83.15     77.49 o 
  -4  16   3       15.33      103.15     76.89 o 
  -3  16   3      141.65      174.31     78.09 o 
  -2  16   3       47.64      131.63     95.25 o 
  -1  16   3      140.68       62.15     95.41 o 
   0  16   3       28.02       40.53    104.01 o 
   1  16   3       27.88       -5.88    117.53 o 
   2  16   3       82.92      126.43     92.04 o 
   3  16   3        2.06       44.43     77.98 o 
   4  16   3       74.43       98.74     84.31 o 
   5  16   3        0.01      -26.80     63.86 o 
   6  16   3       12.15       49.38     58.21 o 
  -5  17   3        2.41      -30.22     86.37 o 
  -4  17   3        4.26       20.04     94.26 o 
  -3  17   3        3.56       65.55    108.06 o 
  -2  17   3      115.10       62.24    106.31 o 
  -1  17   3        0.41       29.50    106.37 o 
   0  17   3       27.60      119.56    114.55 o 
   1  17   3       18.94       31.95    112.81 o 
   2  17   3        3.13      -28.63    107.79 o 
   3  17   3       26.28       14.91     88.27 o 
   4  17   3        1.39       49.82     90.17 o 
 -17   0   4      283.54      392.87     83.61 o 
 -16   0   4        2.08      -19.65     70.97 o 
 -15   0   4      684.48      686.36     99.03 o 
 -14   0   4       90.92       64.80     59.35 o 
 -13   0   4      922.43     1030.77    133.92 o 
 -12   0   4      609.69      604.94     56.34 o 
 -11   0   4     1505.45     1616.10     55.93 o 
 -10   0   4     1691.63     2002.55    144.37 o 
  -9   0   4       13.35       29.73     44.44 o 
  -8   0   4     5062.72     4671.67    117.09 o 
  -7   0   4     1988.85     2013.54     52.34 o 
  -6   0   4    14119.76    14299.60    154.67 o 
  -5   0   4        4.01       -8.25     16.50 o 
  -4   0   4    15024.04    15113.19    124.67 o 
  -3   0   4       33.78       45.36     21.96 o 
  -2   0   4     1911.89     1752.20     35.77 o 
  -1   0   4       75.34       63.20     18.50 o 
   0   0   4       22.22       28.04     17.67 o 
   1   0   4       60.06       35.51     26.89 o 
   2   0   4     3916.22     3689.50    117.99 o 
   3   0   4    13969.35    13294.36    212.78 o 
   4   0   4      168.84      245.07     40.51 o 
   5   0   4     8333.88     7639.17    143.60 o 
   6   0   4     2378.85     2609.21     88.59 o 
   7   0   4     1435.30     1298.57     97.71 o 
   8   0   4        1.68        9.94     35.39 o 
   9   0   4      177.31      158.16     39.05 o 
  10   0   4       13.62       20.66     39.62 o 
  11   0   4        2.56       23.77     41.45 o 
  12   0   4      510.90      443.23     86.16 o 
  13   0   4       18.58       31.77     55.56 o 
  14   0   4      117.45      141.43     70.47 o 
  15   0   4        8.88       57.26     60.71 o 
 -17   1   4        0.02      -15.02     52.65 o 
 -16   1   4      203.79      214.94     51.81 o 
 -15   1   4       36.43       48.99     45.14 o 
 -14   1   4      246.34      299.68     43.44 o 
 -13   1   4        2.97       -1.68     35.48 o 
 -12   1   4      223.07      300.76     45.39 o 
 -11   1   4      257.97      239.59     37.68 o 
 -10   1   4      383.27      494.33     28.42 o 
  -9   1   4      718.36      736.14     30.81 o 
  -8   1   4      318.69      324.71     18.24 o 
  -7   1   4     2510.20     2483.56     54.88 o 
  -6   1   4      152.95      186.02     16.97 o 
  -5   1   4     9059.89     8959.09     89.91 o 
  -4   1   4      138.65      166.20     13.83 o 
  -3   1   4      711.91      714.89     20.86 o 
  -2   1   4      410.35      397.42     15.57 o 
  -1   1   4        7.27       20.93     12.37 o 
   0   1   4      240.28      233.67     15.27 o 
   1   1   4      192.44      199.80     13.45 o 
   2   1   4     8438.09     7835.99    116.54 o 
   3   1   4      396.54      456.01     24.59 o 
   4   1   4     9750.13     8993.84     79.55 o 
   5   1   4     4721.58     4416.60     42.63 o 
   6   1   4       57.94       43.50     18.65 o 
   7   1   4     2274.68     2154.20     98.00 o 
   8   1   4      200.22      224.07     25.63 o 
   9   1   4      177.72      237.02     28.13 o 
  10   1   4      138.97       91.11     28.25 o 
  11   1   4      191.04      137.77     31.41 o 
  12   1   4       49.64       52.12     35.69 o 
  13   1   4      172.42      140.63     41.08 o 
  14   1   4        2.09       -7.08     40.14 o 
  15   1   4       35.86       60.23     44.54 o 
 -17   2   4       17.36       54.18     54.88 o 
 -16   2   4       39.69       22.15     50.87 o 
 -15   2   4       33.15       35.31     44.67 o 
 -14   2   4      128.00      105.83     40.55 o 
 -13   2   4       15.12      -18.34     36.69 o 
 -12   2   4        1.14        9.23     33.33 o 
 -11   2   4       59.26      108.87     28.97 o 
 -10   2   4       33.65        2.65     22.99 o 
  -9   2   4       26.45       42.55     18.37 o 
  -8   2   4        9.89       -6.88     16.79 o 
  -7   2   4      407.66      447.41     20.70 o 
  -6   2   4     1356.14     1473.04     32.17 o 
  -5   2   4      976.96      999.38     37.76 o 
  -4   2   4     2754.33     2548.74     28.98 o 
  -3   2   4     1088.32     1172.50     24.27 o 
  -2   2   4       10.36       22.59     12.92 o 
  -1   2   4      955.46      918.79     20.82 o 
   0   2   4      182.47      218.75     13.57 o 
   1   2   4       43.87       50.98     12.35 o 
   2   2   4      440.02      468.76     18.59 o 
   3   2   4      690.00      813.59     38.18 o 
   4   2   4       18.23       42.13     15.58 o 
   5   2   4      507.20      501.58     21.23 o 
   6   2   4       69.98       66.67     19.73 o 
   7   2   4      140.56      130.91     22.83 o 
   8   2   4      263.63      295.82     25.72 o 
   9   2   4        3.40       16.39     25.36 o 
  10   2   4       25.94       10.73     27.85 o 
  11   2   4       12.68      -15.01     30.02 o 
  12   2   4        1.78      -15.25     34.87 o 
  13   2   4        4.98      -15.00     38.19 o 
  14   2   4       18.98        8.00     40.82 o 
  15   2   4        0.02       -1.64     44.81 o 
 -17   3   4        0.01       37.66     54.09 o 
 -16   3   4       22.72       -6.14     46.80 o 
 -15   3   4        2.23       18.39     43.38 o 
 -14   3   4       34.75       14.17     40.92 o 
 -13   3   4       22.86      -16.13     36.77 o 
 -12   3   4        7.69       15.23     34.31 o 
 -11   3   4      363.30      417.12     32.76 o 
 -10   3   4      189.33      203.54     27.54 o 
  -9   3   4      139.62      170.44     20.87 o 
  -8   3   4      276.84      341.26     19.41 o 
  -7   3   4      277.38      248.30     19.84 o 
  -6   3   4      789.98      939.91     31.13 o 
  -5   3   4     6675.14     6904.96     54.54 o 
  -4   3   4     1826.71     1940.58     33.03 o 
  -3   3   4     1935.01     1987.16     28.12 o 
  -2   3   4      615.16      605.45     31.66 o 
  -1   3   4      620.88      638.47     30.17 o 
   0   3   4      207.67      205.85     14.09 o 
   1   3   4      418.60      491.24     24.73 o 
   2   3   4     1588.05     1503.08     27.70 o 
   3   3   4     1133.19     1193.57     28.01 o 
   4   3   4       81.89       72.14     16.26 o 
   5   3   4       37.59       16.43     17.37 o 
   6   3   4       66.84       72.77     19.95 o 
   7   3   4        3.00       31.67     22.21 o 
   8   3   4      485.71      510.31     52.20 o 
   9   3   4     1067.34     1203.09     42.97 o 
  10   3   4       26.99       -4.68     28.64 o 
  11   3   4      103.86       41.48     32.67 o 
  12   3   4       60.83       45.39     36.23 o 
  13   3   4       46.53       92.78     39.43 o 
  14   3   4        3.95      -14.59     42.67 o 
  15   3   4        0.47       30.64     47.70 o 
 -17   4   4       66.04       59.89     52.25 o 
 -16   4   4        0.49        3.95     46.38 o 
 -15   4   4      119.46      130.28     44.40 o 
 -14   4   4       13.96      -20.08     40.16 o 
 -13   4   4      106.42      190.67     39.22 o 
 -12   4   4       45.18       20.98     34.83 o 
 -11   4   4      157.74      156.69     33.98 o 
 -10   4   4      429.28      455.26     31.24 o 
  -9   4   4       18.11       10.06     21.25 o 
  -8   4   4      346.70      353.72     24.87 o 
  -7   4   4      493.48      498.65     18.57 o 
  -6   4   4     1176.78     1048.48     32.13 o 
  -5   4   4      354.10      366.51     24.04 o 
  -4   4   4     2616.73     2480.34     36.22 o 
  -3   4   4      562.10      670.99     23.15 o 
  -2   4   4      502.67      476.12     16.06 o 
  -1   4   4        3.85       -2.57     11.86 o 
   0   4   4       14.33       26.83     12.31 o 
   1   4   4      222.57      179.76     15.81 o 
   2   4   4       88.53      113.33     16.28 o 
   3   4   4     3682.58     3430.77     59.40 o 
   4   4   4       72.93       96.43     16.64 o 
   5   4   4     1918.72     1903.29     56.17 o 
   6   4   4      410.60      401.98     23.23 o 
   7   4   4      682.52      684.80     44.58 o 
   8   4   4        1.64        0.04     24.33 o 
   9   4   4      164.88      116.02     27.64 o 
  10   4   4       22.65       27.64     28.29 o 
  11   4   4        4.56       -4.00     32.35 o 
  12   4   4      214.93      172.22     39.66 o 
  13   4   4        4.38       23.52     41.29 o 
  14   4   4       44.75       29.29     43.71 o 
  15   4   4        3.81       -0.05     59.69 o 
 -16   5   4       51.61       14.43     48.27 o 
 -15   5   4        8.66        7.24     41.59 o 
 -14   5   4      145.01       85.03     43.88 o 
 -13   5   4        2.69       32.54     43.76 o 
 -12   5   4      294.77      256.96     39.61 o 
 -11   5   4      100.92       77.61     30.80 o 
 -10   5   4       99.91      148.96     29.34 o 
  -9   5   4      677.59      785.42     28.53 o 
  -8   5   4       68.12       65.45     16.98 o 
  -7   5   4     1138.64     1166.92     33.80 o 
  -6   5   4      270.98      333.78     21.28 o 
  -5   5   4     3400.95     3222.60     61.87 o 
  -4   5   4       91.29       65.72     14.44 o 
  -3   5   4     4906.94     4329.86     63.93 o 
  -2   5   4       28.09       28.61     13.47 o 
  -1   5   4      788.87      658.29     24.27 o 
   0   5   4      967.75      884.12     27.94 o 
   1   5   4       19.76       30.20     15.61 o 
   2   5   4      938.06      992.36     39.15 o 
   3   5   4      188.21      237.72     18.25 o 
   4   5   4     5261.99     4932.45     70.36 o 
   5   5   4        0.53       34.51     19.26 o 
   6   5   4      911.42      919.21     38.39 o 
   7   5   4      236.66      200.95     25.01 o 
   8   5   4      440.22      414.02     38.45 o 
   9   5   4       45.78       74.52     27.88 o 
  10   5   4        3.72       20.13     29.26 o 
  11   5   4       36.65       36.22     30.70 o 
  12   5   4        0.36        2.77     43.96 o 
  13   5   4       35.79       31.74     47.86 o 
  14   5   4        3.14       27.02     56.49 o 
 -16   6   4        0.70       15.55     44.41 o 
 -15   6   4       89.33       26.64     44.88 o 
 -14   6   4        0.79       49.50     41.92 o 
 -13   6   4      282.69      165.18     39.82 o 
 -12   6   4       18.26       30.56     35.80 o 
 -11   6   4      312.07      231.22     32.78 o 
 -10   6   4      155.16      195.06     38.31 o 
  -9   6   4       23.65        7.81     22.18 o 
  -8   6   4      276.98      307.09     25.73 o 
  -7   6   4      142.89      114.41     17.83 o 
  -6   6   4      214.02      206.01     19.16 o 
  -5   6   4      152.39      166.29     18.59 o 
  -4   6   4     1323.81     1284.52     26.89 o 
  -3   6   4      460.52      491.20     32.59 o 
  -2   6   4     1847.63     1736.60     30.28 o 
  -1   6   4       21.62       50.09     14.65 o 
   0   6   4      695.47      677.83     22.39 o 
   1   6   4        2.73       29.93     17.23 o 
   2   6   4       65.97      146.95     22.90 o 
   3   6   4     1506.84     1717.34     35.67 o 
   4   6   4      706.08      727.09     31.07 o 
   5   6   4     1369.67     1280.10     29.17 o 
   6   6   4        1.17       28.97     21.91 o 
   7   6   4      433.70      398.75     33.87 o 
   8   6   4      113.01       63.84     29.54 o 
   9   6   4      115.05      192.55     32.84 o 
  10   6   4        5.62      -11.09     33.51 o 
  11   6   4        0.07       48.97     38.64 o 
  12   6   4        2.43       59.98     45.67 o 
  13   6   4       29.26       29.04     50.34 o 
  14   6   4       18.03      -18.94     50.97 o 
 -16   7   4        0.41      -26.99     53.99 o 
 -15   7   4        6.30      -24.41     48.81 o 
 -14   7   4        4.83       -1.19     41.69 o 
 -13   7   4        2.13       10.43     38.17 o 
 -12   7   4      110.13       52.18     35.85 o 
 -11   7   4      372.47      471.34     79.77 o 
 -10   7   4        0.05        0.10     28.11 o 
  -9   7   4       10.89       17.95     24.35 o 
  -8   7   4        4.02        6.40     21.91 o 
  -7   7   4       82.47       79.35     21.18 o 
  -6   7   4       15.10       32.32     18.84 o 
  -5   7   4      514.33      649.52     29.94 o 
  -4   7   4      596.51      607.57     25.97 o 
  -3   7   4       25.75       18.03     17.45 o 
  -2   7   4      676.54      621.19     27.56 o 
  -1   7   4      180.19      167.01     18.65 o 
   0   7   4       47.58       53.00     18.41 o 
   1   7   4      238.11      231.73     26.92 o 
   2   7   4       34.31       31.25     20.08 o 
   3   7   4      568.00      602.73     28.63 o 
   4   7   4       53.98       63.07     21.24 o 
   5   7   4        7.76       26.88     21.86 o 
   6   7   4       26.96       47.96     27.75 o 
   7   7   4       20.58        7.35     27.42 o 
   8   7   4      167.24      155.21     31.79 o 
   9   7   4       37.57       63.52     33.28 o 
  10   7   4        8.19       -0.27     35.48 o 
  11   7   4       69.49       27.86     39.37 o 
  12   7   4        3.22        8.33     48.29 o 
  13   7   4        2.31      -22.34     51.32 o 
  14   7   4        2.00       16.83     55.94 o 
 -15   8   4       23.70       17.94     48.92 o 
 -14   8   4        5.89      -12.12     44.66 o 
 -13   8   4      185.62      151.61     41.16 o 
 -12   8   4       65.82       18.00     38.80 o 
 -11   8   4       37.75        8.44     32.82 o 
 -10   8   4     1166.89     1040.04    115.51 o 
  -9   8   4        5.60       24.28     27.04 o 
  -8   8   4      418.03      431.61     50.23 o 
  -7   8   4        6.45       10.00     24.21 o 
  -6   8   4      583.17      608.14     32.23 o 
  -5   8   4        6.91        6.98     24.06 o 
  -4   8   4     2624.65     2655.31     48.80 o 
  -3   8   4      106.08      109.49     22.67 o 
  -2   8   4      688.14      625.56     31.23 o 
  -1   8   4     1072.04     1066.39     96.14 o 
   0   8   4      180.85      161.31     22.49 o 
   1   8   4      197.35      167.59     22.45 o 
   2   8   4      310.24      385.15     24.92 o 
   3   8   4     1124.75     1118.88     38.54 o 
   4   8   4      539.22      538.25     27.88 o 
   5   8   4      887.58      890.63     43.73 o 
   6   8   4       10.67      -12.87     25.75 o 
   7   8   4      395.87      418.39     31.77 o 
   8   8   4       30.62       25.76     31.25 o 
   9   8   4      161.29      188.93     35.62 o 
  10   8   4       19.53       -6.59     35.89 o 
  11   8   4        1.55       -1.03     42.37 o 
  12   8   4       72.44       23.79     47.72 o 
  13   8   4        2.92       15.68     53.90 o 
 -15   9   4        1.77       -3.85     59.60 o 
 -14   9   4       57.14       57.60     45.28 o 
 -13   9   4        8.36       -6.96     41.59 o 
 -12   9   4      254.97      126.28     55.77 o 
 -11   9   4       49.98       15.21     32.09 o 
 -10   9   4       18.33       20.31     31.15 o 
  -9   9   4      557.24      573.34     72.27 o 
  -8   9   4      141.01      155.71     28.52 o 
  -7   9   4      907.67      975.01     84.71 o 
  -6   9   4      146.97      115.27     25.04 o 
  -5   9   4     2208.47     2207.00     44.69 o 
  -4   9   4      683.60      802.89     65.01 o 
  -3   9   4     3250.71     3118.60     96.41 o 
  -2   9   4     1219.63     1316.55     51.37 o 
  -1   9   4      336.40      347.08     29.70 o 
   0   9   4     1367.83     1240.01     39.68 o 
   1   9   4       31.53       42.77     24.46 o 
   2   9   4      266.05      290.95     31.46 o 
   3   9   4       84.65       49.03     25.07 o 
   4   9   4     1181.41     1213.11     37.50 o 
   5   9   4       64.41       56.10     26.69 o 
   6   9   4      349.74      361.29     32.50 o 
   7   9   4        0.48      -12.77     29.59 o 
   8   9   4      137.77      123.80     32.94 o 
   9   9   4       23.80       22.03     35.42 o 
  10   9   4      103.76      151.64     38.87 o 
  11   9   4        3.69       -7.16     44.01 o 
  12   9   4       11.29        4.10     50.05 o 
  13   9   4       29.40        5.44     61.51 o 
 -14  10   4       38.05       39.51     55.65 o 
 -13  10   4       48.59       48.82     51.46 o 
 -12  10   4        4.99       -0.35     37.07 o 
 -11  10   4       51.81       25.61     35.32 o 
 -10  10   4       44.65       15.36     29.83 o 
  -9  10   4        7.89       -6.92     26.83 o 
  -8  10   4      515.05      532.39     62.63 o 
  -7  10   4        0.29        6.69     27.17 o 
  -6  10   4      555.37      591.00     49.80 o 
  -5  10   4      799.45      869.14     63.19 o 
  -4  10   4      397.17      412.13     31.19 o 
  -3  10   4      391.10      358.17     34.64 o 
  -2  10   4      579.45      624.48     83.91 o 
  -1  10   4      262.35      340.73     33.17 o 
   0  10   4      294.07      307.94     54.23 o 
   1  10   4      434.73      503.54     57.19 o 
   2  10   4       30.24      -13.98     27.96 o 
   3  10   4      811.42      939.14     45.01 o 
   4  10   4       18.23       11.41     27.28 o 
   5  10   4      279.09      275.35     33.76 o 
   6  10   4       12.52        6.44     30.26 o 
   7  10   4      117.18       97.83     33.13 o 
   8  10   4       26.05       60.15     35.49 o 
   9  10   4       63.62       76.03     39.24 o 
  10  10   4       23.06       -1.08     44.34 o 
  11  10   4        0.06       14.48     51.58 o 
  12  10   4       16.28      -29.24     58.47 o 
 -13  11   4       26.36       -3.01     45.90 o 
 -12  11   4       19.64       25.53     46.94 o 
 -11  11   4       70.75       55.54     40.77 o 
 -10  11   4        3.96       15.17     34.14 o 
  -9  11   4        0.14        1.26     27.67 o 
  -8  11   4       19.13        5.68     30.37 o 
  -7  11   4      148.85      126.45     29.24 o 
  -6  11   4       98.89      104.53     28.72 o 
  -5  11   4       63.50       40.58     30.31 o 
  -4  11   4      345.74      362.66     60.42 o 
  -3  11   4        3.56       -5.04     32.81 o 
  -2  11   4      104.86      130.45     34.56 o 
  -1  11   4       96.63       52.00     37.27 o 
   0  11   4       29.90       42.90     32.55 o 
   1  11   4       56.28       71.10     34.24 o 
   2  11   4       43.49       51.53     39.58 o 
   3  11   4       49.27       16.89     36.38 o 
   4  11   4       85.89       43.68     35.34 o 
   5  11   4        5.77      -16.87     36.20 o 
   6  11   4        0.09      -17.40     37.93 o 
   7  11   4        5.13       13.75     36.11 o 
   8  11   4        7.26       15.64     38.70 o 
   9  11   4       43.22       53.15     42.57 o 
  10  11   4       14.73        2.94     46.03 o 
  11  11   4        3.20      -10.71     55.91 o 
 -13  12   4       11.57       31.68     51.92 o 
 -12  12   4        2.03       30.10     48.79 o 
 -11  12   4        2.25       -5.50     41.49 o 
 -10  12   4      164.09      100.67     40.96 o 
  -9  12   4       18.56       12.32     35.64 o 
  -8  12   4       29.86       56.99     34.26 o 
  -7  12   4        5.08        3.41     31.89 o 
  -6  12   4       19.48        6.34     31.32 o 
  -5  12   4       34.43       50.01     33.03 o 
  -4  12   4       54.69       56.91     39.03 o 
  -3  12   4      120.40       82.16     42.70 o 
  -2  12   4      106.64       90.12     44.32 o 
  -1  12   4       69.66       60.37     50.61 o 
   0  12   4       55.80       45.34     50.88 o 
   1  12   4       18.59      -21.83     43.65 o 
   2  12   4        8.06      -20.24     44.22 o 
   3  12   4        2.74        4.69     41.41 o 
   4  12   4       37.35       21.15     38.84 o 
   5  12   4       21.53        1.84     40.70 o 
   6  12   4        1.73      -18.40     42.12 o 
   7  12   4       17.26        5.47     42.05 o 
   8  12   4        8.35      -19.53     46.38 o 
   9  12   4       18.66       37.04     47.14 o 
  10  12   4        2.81      -19.18     49.59 o 
  11  12   4        2.37       -2.39     63.68 o 
 -12  13   4       40.55       15.80     49.95 o 
 -11  13   4        0.98       12.82     47.22 o 
 -10  13   4        1.06        0.48     45.60 o 
  -9  13   4      139.56      101.05     43.60 o 
  -8  13   4       26.74       28.41     37.65 o 
  -7  13   4      200.36      202.43     50.83 o 
  -6  13   4        3.77      -25.62     51.25 o 
  -5  13   4      124.97       99.76     60.83 o 
  -4  13   4      187.38      232.97     54.77 o 
  -3  13   4      111.23       75.37     48.81 o 
  -2  13   4      131.35      136.03     50.09 o 
  -1  13   4       69.95       96.14     55.49 o 
   0  13   4      114.16      124.37     59.71 o 
   1  13   4      105.42      109.12     49.51 o 
   2  13   4       84.47       84.86     49.39 o 
   3  13   4       14.30       19.34     45.18 o 
   4  13   4      130.24      130.08     43.68 o 
   5  13   4        1.79       -9.72     41.22 o 
   6  13   4       61.91       37.24     46.86 o 
   7  13   4        0.10       29.16     48.86 o 
   8  13   4       22.91       42.95     48.34 o 
   9  13   4       28.57        9.99     52.33 o 
  10  13   4       30.81       36.13     53.71 o 
 -10  14   4        0.34      -58.62    117.25 o 
  -9  14   4        6.07      108.97     76.30 o 
  -8  14   4      106.10      157.91     66.31 o 
  -7  14   4       30.16      -24.59     62.03 o 
  -6  14   4      150.25      124.06     58.50 o 
  -5  14   4       19.14      -31.38     62.77 o 
  -4  14   4       80.15       45.66     63.70 o 
  -3  14   4       82.26      153.58     65.20 o 
  -2  14   4      282.88      290.86     87.33 o 
  -1  14   4       79.13      146.25     64.43 o 
   0  14   4      151.52      162.08     64.62 o 
   1  14   4      206.82      185.62     55.05 o 
   2  14   4        8.12       44.26     53.87 o 
   3  14   4      116.73      180.63     51.98 o 
   4  14   4        0.00       42.25     45.80 o 
   5  14   4       14.82       -4.92     46.19 o 
   6  14   4        0.15      -10.24     48.00 o 
   7  14   4       33.58       -7.69     52.60 o 
   8  14   4        1.96       41.56     53.50 o 
  -9  15   4        1.45       94.54     84.47 o 
  -8  15   4        1.54      -26.17     70.64 o 
  -7  15   4       38.96      103.48     68.42 o 
  -6  15   4       17.78      -18.31     63.59 o 
  -5  15   4       33.44       -1.51     71.73 o 
  -4  15   4       12.12       30.52     71.27 o 
  -3  15   4      111.00      110.10    136.18 o 
  -2  15   4       11.18      -15.34     86.59 o 
  -1  15   4      136.56      135.35     90.82 o 
   0  15   4       41.94       58.81     90.28 o 
   1  15   4       12.23       25.65     70.47 o 
   2  15   4       35.66      105.81     60.85 o 
   3  15   4       10.39       38.38     56.98 o 
   4  15   4       20.50      -24.87     49.74 o 
   5  15   4       10.59       17.10     51.84 o 
   6  15   4       11.04       -0.78     52.96 o 
   7  15   4        0.38        0.68     57.19 o 
  -7  16   4        0.24       35.66     75.17 o 
  -6  16   4        3.38      -27.18     73.08 o 
  -5  16   4        2.49      -40.09     80.18 o 
  -4  16   4        0.83      -39.24     78.49 o 
  -3  16   4        5.26       -8.72    128.67 o 
  -2  16   4        6.15      -17.78    116.60 o 
  -1  16   4        1.80      -13.77     98.07 o 
   0  16   4        4.92       30.54    100.48 o 
   1  16   4        0.65       23.94    129.14 o 
   2  16   4        9.81       44.31    101.11 o 
   3  16   4        0.02       -7.43     69.01 o 
   4  16   4        0.05       51.74     53.75 o 
   5  16   4        0.79      -12.94     56.72 o 
  -4  17   4        2.21      -42.57     85.14 o 
  -3  17   4       29.76       34.58    113.85 o 
  -2  17   4       10.60       11.97    109.74 o 
  -1  17   4       44.15      -51.56    103.12 o 
   0  17   4       16.48       -9.93    111.44 o 
   1  17   4       23.97       80.85    118.45 o 
   2  17   4       11.54       26.56    113.70 o 
 -17   1   5       29.27       14.34     54.99 o 
 -16   1   5        0.13       91.42     51.21 o 
 -15   1   5      141.92      153.91     47.50 o 
 -14   1   5       20.26        2.56     40.46 o 
 -13   1   5      422.33      523.60     49.72 o 
 -12   1   5      227.75      234.80     31.42 o 
 -11   1   5       81.07       76.75     26.58 o 
 -10   1   5     2242.29     2289.56     96.58 o 
  -9   1   5      491.53      573.33     32.45 o 
  -8   1   5     1850.25     2033.52     47.23 o 
  -7   1   5       41.07       44.81     15.38 o 
  -6   1   5     1790.44     1764.06     29.61 o 
  -5   1   5     1103.74     1248.37     44.39 o 
  -4   1   5    12349.58    12366.71     97.22 o 
  -3   1   5      229.44      183.65     22.14 o 
  -2   1   5       66.48       90.85     13.44 o 
  -1   1   5     1584.25     1605.69     66.75 o 
   0   1   5      242.48      186.28     20.84 o 
   1   1   5       12.07       14.97     13.59 o 
   2   1   5       36.90        7.91     12.54 o 
   3   1   5     6498.27     6439.11    106.58 o 
   4   1   5     3426.39     3252.17     58.19 o 
   5   1   5     3875.90     3386.62     56.71 o 
   6   1   5      337.26      284.81     23.54 o 
   7   1   5     1141.41     1254.85     35.75 o 
   8   1   5      506.01      402.70     45.50 o 
   9   1   5      766.68      908.86     53.05 o 
  10   1   5        1.50       27.22     30.31 o 
  11   1   5       13.72      -15.78     31.55 o 
  12   1   5      190.92      118.85     35.13 o 
  13   1   5        0.00      -19.49     38.98 o 
  14   1   5       26.85      -13.64     41.80 o 
 -17   2   5        5.06      -14.77     55.16 o 
 -16   2   5      145.87      177.28     50.88 o 
 -15   2   5       11.62       39.68     45.04 o 
 -14   2   5      115.96      143.81     41.89 o 
 -13   2   5      130.38       53.87     34.44 o 
 -12   2   5        1.83      -15.37     30.75 o 
 -11   2   5       17.89       34.00     27.13 o 
 -10   2   5      484.90      505.22     29.79 o 
  -9   2   5     1920.61     1968.08     65.79 o 
  -8   2   5        6.29       24.75     16.46 o 
  -7   2   5     2874.39     2694.11     61.00 o 
  -6   2   5      981.17     1023.15     28.82 o 
  -5   2   5    11563.54    11475.49     72.23 o 
  -4   2   5      813.02      987.04     24.92 o 
  -3   2   5      728.58      684.69     26.85 o 
  -2   2   5      472.38      524.20     25.18 o 
  -1   2   5       77.24       74.95     16.71 o 
   0   2   5      473.54      439.80     17.56 o 
   1   2   5     1117.85      974.45     28.63 o 
   2   2   5     6312.64     5466.48     63.28 o 
   3   2   5      439.38      554.58     26.09 o 
   4   2   5     5433.09     4981.12     48.59 o 
   5   2   5      376.82      367.80     24.39 o 
   6   2   5     1283.61     1192.51     53.41 o 
   7   2   5      797.65      711.64     28.69 o 
   8   2   5      539.64      623.89     30.63 o 
   9   2   5       31.20       76.44     28.04 o 
  10   2   5       13.47       27.79     29.42 o 
  11   2   5       91.95      117.45     31.27 o 
  12   2   5        9.02       59.48     37.84 o 
  13   2   5       85.45       70.01     40.34 o 
  14   2   5        1.74        3.19     43.89 o 
 -17   3   5       68.42       -4.00     54.24 o 
 -16   3   5        1.52       45.75     50.63 o 
 -15   3   5      242.24      325.67     48.50 o 
 -14   3   5      111.00       52.60     41.75 o 
 -13   3   5       94.06       65.10     34.79 o 
 -12   3   5       35.13       29.84     31.42 o 
 -11   3   5        7.83       11.87     26.80 o 
 -10   3   5      449.66      507.76     29.42 o 
  -9   3   5       41.66       42.88     20.48 o 
  -8   3   5     2673.30     2680.97     40.41 o 
  -7   3   5       22.92       18.33     17.35 o 
  -6   3   5     4314.60     4209.55     55.54 o 
  -5   3   5     4614.12     4991.54    108.10 o 
  -4   3   5     4177.81     3792.62     49.21 o 
  -3   3   5      910.19     1143.96     21.47 o 
  -2   3   5      393.59      470.45     32.81 o 
  -1   3   5      367.02      315.44     36.57 o 
   0   3   5       77.12       80.53     14.90 o 
   1   3   5     1703.13     1727.46     46.61 o 
   2   3   5      442.58      473.86     38.03 o 
   3   3   5     5667.74     5299.85     71.04 o 
   4   3   5      182.73      238.06     24.05 o 
   5   3   5     1236.07     1218.00     28.30 o 
   6   3   5      345.37      345.89     24.54 o 
   7   3   5      736.98      739.82     29.41 o 
   8   3   5        2.80       -2.18     26.12 o 
   9   3   5      228.95      371.00     51.73 o 
  10   3   5       50.68       21.72     30.76 o 
  11   3   5        0.54        5.24     32.86 o 
  12   3   5      125.74      125.15     39.25 o 
  13   3   5        6.27       -3.31     40.86 o 
  14   3   5       35.91       47.12     45.18 o 
 -17   4   5        3.12      -26.31     52.62 o 
 -16   4   5        3.63       -7.55     49.70 o 
 -15   4   5        0.07      -21.26     42.96 o 
 -14   4   5       17.64       -3.48     40.90 o 
 -13   4   5       55.22       47.97     34.72 o 
 -12   4   5      116.04      122.91     34.20 o 
 -11   4   5      201.44      235.02     32.22 o 
 -10   4   5       97.55       88.49     26.90 o 
  -9   4   5      460.39      462.29     25.65 o 
  -8   4   5       13.65       -1.81     18.69 o 
  -7   4   5      462.58      531.37     28.50 o 
  -6   4   5      147.53      136.73     18.44 o 
  -5   4   5      218.55      221.51     24.79 o 
  -4   4   5     2486.05     2704.56     38.29 o 
  -3   4   5      404.55      553.02     33.07 o 
  -2   4   5       59.77       60.69     15.22 o 
  -1   4   5      297.93      291.73     23.39 o 
   0   4   5        2.00       -7.53     15.06 o 
   1   4   5       23.74       59.39     14.46 o 
   2   4   5       38.00       45.85     15.13 o 
   3   4   5      112.25       98.15     16.95 o 
   4   4   5      386.07      314.39     23.97 o 
   5   4   5       33.43       52.62     20.50 o 
   6   4   5      109.81       98.66     23.04 o 
   7   4   5       18.37       27.52     24.49 o 
   8   4   5        0.24       35.29     26.02 o 
   9   4   5        0.49       -6.79     28.36 o 
  10   4   5       20.66      -10.89     30.13 o 
  11   4   5       25.38       43.69     32.55 o 
  12   4   5        0.67      -13.86     38.99 o 
  13   4   5        0.26      -26.06     52.12 o 
  14   4   5        0.19       11.61     61.19 o 
 -16   5   5       17.70       35.80     49.08 o 
 -15   5   5       33.57        6.39     43.46 o 
 -14   5   5       58.37       95.46     42.17 o 
 -13   5   5        0.88       27.99     36.31 o 
 -12   5   5       26.12       16.35     33.31 o 
 -11   5   5      541.09      509.64     37.32 o 
 -10   5   5      530.01      580.11     43.53 o 
  -9   5   5       99.04      106.67     22.52 o 
  -8   5   5       20.65       30.90     20.17 o 
  -7   5   5      298.72      323.42     19.59 o 
  -6   5   5        2.54       -5.52     16.92 o 
  -5   5   5     1634.90     1935.35     62.36 o 
  -4   5   5      217.68      222.10     22.83 o 
  -3   5   5      151.19      146.59     17.26 o 
  -2   5   5      765.52      898.31     21.95 o 
  -1   5   5        2.36       -2.70     14.71 o 
   0   5   5        5.12       -5.79     15.19 o 
   1   5   5        6.38        7.80     14.45 o 
   2   5   5     1146.51     1104.02     28.61 o 
   3   5   5      944.09     1082.35     38.05 o 
   4   5   5      209.03      185.90     22.50 o 
   5   5   5       42.52       33.09     22.01 o 
   6   5   5      307.84      338.22     25.86 o 
   7   5   5       52.96       51.84     25.65 o 
   8   5   5      214.53      194.84     35.23 o 
   9   5   5      310.76      350.35     58.16 o 
  10   5   5       63.16       83.96     34.39 o 
  11   5   5       29.25      -18.42     36.84 o 
  12   5   5       81.23       42.45     46.67 o 
  13   5   5        1.78      -27.34     54.68 o 
  14   5   5        3.03      -30.81     61.61 o 
 -16   6   5      103.47       43.58     50.64 o 
 -15   6   5       36.66       50.18     46.53 o 
 -14   6   5      217.88      126.95     42.48 o 
 -13   6   5      108.36       74.76     37.03 o 
 -12   6   5        2.32       17.73     34.00 o 
 -11   6   5      179.35      174.64     32.69 o 
 -10   6   5       10.34       -8.89     29.43 o 
  -9   6   5      845.69      959.91     48.01 o 
  -8   6   5       33.00       13.94     20.12 o 
  -7   6   5     1066.71     1116.75     53.40 o 
  -6   6   5      158.19      215.93     20.35 o 
  -5   6   5     2957.97     2920.00     67.02 o 
  -4   6   5      979.10     1029.08     27.80 o 
  -3   6   5      607.12      642.10     31.62 o 
  -2   6   5      465.15      470.37     28.13 o 
  -1   6   5        2.59       26.82     16.21 o 
   0   6   5      222.05      257.12     18.14 o 
   1   6   5      183.85      179.35     20.96 o 
   2   6   5     1188.22     1197.39     27.65 o 
   3   6   5       22.83       52.26     17.62 o 
   4   6   5      986.79     1142.57     27.98 o 
   5   6   5      570.73      544.76     35.85 o 
   6   6   5      150.09      196.91     27.45 o 
   7   6   5      493.50      515.83     35.71 o 
   8   6   5      122.06      116.02     31.45 o 
   9   6   5        1.62       39.17     33.40 o 
  10   6   5        0.25        7.00     36.20 o 
  11   6   5       80.79       54.47     41.50 o 
  12   6   5        0.45      -22.50     45.01 o 
  13   6   5       31.07       62.79     52.26 o 
 -16   7   5        0.51       32.59     55.61 o 
 -15   7   5      221.89      153.03     52.34 o 
 -14   7   5      105.80       35.24     44.60 o 
 -13   7   5      357.01      326.97     45.86 o 
 -12   7   5      243.32      257.69     39.88 o 
 -11   7   5      164.23      126.80     31.96 o 
 -10   7   5      606.14      568.59     62.96 o 
  -9   7   5        9.16       35.19     24.68 o 
  -8   7   5     1483.05     1595.20     60.02 o 
  -7   7   5      234.61      220.15     21.10 o 
  -6   7   5     2813.91     2922.83     61.65 o 
  -5   7   5       20.94       56.84     21.59 o 
  -4   7   5     4813.19     4242.41     46.70 o 
  -3   7   5     1543.30     1584.28     31.18 o 
  -2   7   5     1074.10     1062.14     48.93 o 
  -1   7   5      876.10      832.24     23.48 o 
   0   7   5        4.28       -9.91     19.82 o 
   1   7   5      609.35      621.03     26.68 o 
   2   7   5      223.68      264.14     22.76 o 
   3   7   5      941.70      941.36     29.19 o 
   4   7   5      175.71      143.28     23.74 o 
   5   7   5     1277.95     1408.51     38.51 o 
   6   7   5      490.82      482.66     31.82 o 
   7   7   5      449.83      537.90     61.22 o 
   8   7   5        6.03       32.90     32.60 o 
   9   7   5        0.67       29.80     35.17 o 
  10   7   5      137.33       92.36     37.37 o 
  11   7   5       12.99       17.39     42.85 o 
  12   7   5       79.05       -6.56     49.70 o 
  13   7   5        2.03      -20.24     53.41 o 
 -15   8   5       11.16       34.21     50.45 o 
 -14   8   5       48.69       39.34     44.27 o 
 -13   8   5      110.64       25.76     40.66 o 
 -12   8   5      247.61      157.78     37.21 o 
 -11   8   5        4.47       35.55     34.74 o 
 -10   8   5        0.29      -14.81     29.63 o 
  -9   8   5      534.39      616.78     57.20 o 
  -8   8   5       84.72       82.49     23.77 o 
  -7   8   5      435.57      463.60     40.37 o 
  -6   8   5      174.28      188.60     24.48 o 
  -5   8   5     1325.58     1394.07     53.96 o 
  -4   8   5      461.75      463.44     30.16 o 
  -3   8   5      923.69      831.14     45.57 o 
  -2   8   5      256.01      227.04     23.54 o 
  -1   8   5       64.01       27.45     23.13 o 
   0   8   5      567.38      585.46     37.48 o 
   1   8   5       19.93       29.00     22.87 o 
   2   8   5      439.73      399.72     28.49 o 
   3   8   5       12.43        5.70     22.81 o 
   4   8   5      702.53      605.25     40.47 o 
   5   8   5       99.94       75.91     27.18 o 
   6   8   5      122.14       79.40     28.55 o 
   7   8   5       92.85       69.80     31.05 o 
   8   8   5       11.26       11.89     33.36 o 
   9   8   5       27.86       30.48     35.77 o 
  10   8   5       10.78       18.75     37.16 o 
  11   8   5       51.81       84.13     44.20 o 
  12   8   5        2.49      -10.38     49.28 o 
  13   8   5       13.60       43.66     55.05 o 
 -15   9   5        0.63        1.80     50.45 o 
 -14   9   5       14.49       25.78     45.11 o 
 -13   9   5       15.23       -2.59     41.85 o 
 -12   9   5       31.98       16.11     35.50 o 
 -11   9   5       80.20       62.32     34.28 o 
 -10   9   5       79.08       60.49     30.23 o 
  -9   9   5        4.42        8.11     29.36 o 
  -8   9   5      206.29      152.98     28.13 o 
  -7   9   5       19.27       15.40     25.26 o 
  -6   9   5      371.37      398.83     34.30 o 
  -5   9   5       79.83       45.95     25.81 o 
  -4   9   5       19.12       14.13     23.94 o 
  -3   9   5      215.25      174.07     28.30 o 
  -2   9   5        7.08       13.57     27.40 o 
  -1   9   5       84.77       71.04     30.67 o 
   0   9   5       19.49        4.08     26.80 o 
   1   9   5      435.83      473.26     42.41 o 
   2   9   5       14.23       17.08     25.45 o 
   3   9   5       23.17       34.39     25.70 o 
   4   9   5       21.13       27.89     26.54 o 
   5   9   5        0.05        0.99     27.82 o 
   6   9   5        2.65       19.44     29.13 o 
   7   9   5        3.13       -1.20     30.24 o 
   8   9   5       10.44      -17.83     35.66 o 
   9   9   5       43.57       49.12     38.20 o 
  10   9   5      113.44       90.33     41.36 o 
  11   9   5        1.83       47.78     46.64 o 
  12   9   5        1.11      -25.77     51.53 o 
 -14  10   5       35.18       74.66     56.80 o 
 -13  10   5       11.76       14.03     41.75 o 
 -12  10   5       61.20       23.60     36.94 o 
 -11  10   5       49.32       -1.85     34.77 o 
 -10  10   5        2.23      -15.98     31.96 o 
  -9  10   5       88.13      136.13     40.38 o 
  -8  10   5      104.44       79.66     29.42 o 
  -7  10   5        0.72       18.06     27.60 o 
  -6  10   5      741.78      789.69     46.36 o 
  -5  10   5      648.99      680.80     41.39 o 
  -4  10   5      294.06      246.10     69.74 o 
  -3  10   5     3017.06     3232.84     61.19 o 
  -2  10   5      244.56      244.47     31.82 o 
  -1  10   5      904.71      877.63     48.81 o 
   0  10   5      556.02      605.07     36.43 o 
   1  10   5       70.56       86.07     31.36 o 
   2  10   5      175.82      157.67     32.84 o 
   3  10   5        7.46      -14.94     29.89 o 
   4  10   5      110.88      141.88     29.59 o 
   5  10   5       25.47       -2.60     29.56 o 
   6  10   5       18.79        1.06     31.19 o 
   7  10   5       15.24      -16.52     33.04 o 
   8  10   5       13.28        7.36     37.65 o 
   9  10   5       32.71        7.79     40.43 o 
  10  10   5       34.12       24.43     45.47 o 
  11  10   5        0.10       31.60     52.49 o 
 -13  11   5       47.79       19.09     51.72 o 
 -12  11   5       72.84        9.97     43.46 o 
 -11  11   5      121.46      115.94     46.47 o 
 -10  11   5       81.32       42.56     32.55 o 
  -9  11   5        3.93       10.60     32.23 o 
  -8  11   5      227.43      251.99     41.22 o 
  -7  11   5        1.03       -1.12     28.98 o 
  -6  11   5       44.45       75.23     36.99 o 
  -5  11   5        9.69        0.64     37.25 o 
  -4  11   5        7.63      -13.08     35.04 o 
  -3  11   5        2.29       -9.98     35.43 o 
  -2  11   5      376.50      362.75     38.98 o 
  -1  11   5        2.10        8.84     36.06 o 
   0  11   5      252.91      291.04     39.32 o 
   1  11   5      411.61      552.90     39.17 o 
   2  11   5       63.17       46.96     34.34 o 
   3  11   5      133.62      116.23     34.21 o 
   4  11   5       65.07       90.23     37.50 o 
   5  11   5       35.72       23.47     37.88 o 
   6  11   5       75.25       22.07     39.74 o 
   7  11   5       39.43       46.01     41.29 o 
   8  11   5        0.97       -8.30     40.44 o 
   9  11   5        3.91       36.22     45.85 o 
  10  11   5       79.41       57.11     49.56 o 
  11  11   5       10.19      -16.34     56.13 o 
 -12  12   5       74.25       70.35     49.64 o 
 -11  12   5       24.15       38.65     40.37 o 
 -10  12   5       24.90       59.66     40.79 o 
  -9  12   5      213.22      266.50     61.07 o 
  -8  12   5       14.17        6.65     33.91 o 
  -7  12   5      198.46      204.93     51.74 o 
  -6  12   5        2.57        9.90     31.16 o 
  -5  12   5      139.23      142.16     43.15 o 
  -4  12   5        7.71       18.03     39.79 o 
  -3  12   5      261.52      321.34     42.66 o 
  -2  12   5        1.22       -4.17     38.86 o 
  -1  12   5      498.44      466.47     60.33 o 
   0  12   5      385.20      437.39     69.08 o 
   1  12   5       37.85       13.97     41.37 o 
   2  12   5      290.97      357.37     47.57 o 
   3  12   5       17.57        8.45     43.54 o 
   4  12   5        4.85       18.45     40.09 o 
   5  12   5        0.66       12.22     39.98 o 
   6  12   5        7.21      -16.54     43.72 o 
   7  12   5        2.04       20.49     43.26 o 
   8  12   5       29.35       26.17     47.45 o 
   9  12   5       47.64      -14.17     49.83 o 
  10  12   5        0.13      -28.75     57.51 o 
 -11  13   5       45.47       20.12     52.31 o 
 -10  13   5        3.01       38.17     42.94 o 
  -9  13   5        4.75       42.94     41.17 o 
  -8  13   5       65.10       91.17     38.55 o 
  -7  13   5        7.06        9.21     36.60 o 
  -6  13   5       11.73       27.59     43.37 o 
  -5  13   5        6.22       19.29     50.43 o 
  -4  13   5        2.24        0.64     50.47 o 
  -3  13   5        6.29      -23.89     47.78 o 
  -2  13   5        7.45       60.36     58.25 o 
  -1  13   5        2.31        4.26     58.59 o 
   0  13   5       23.09       41.02     51.67 o 
   1  13   5       58.75       64.53     45.14 o 
   2  13   5       18.52       25.65     47.03 o 
   3  13   5        3.21      -23.80     47.60 o 
   4  13   5        2.14        1.99     43.53 o 
   5  13   5        2.16        4.94     44.52 o 
   6  13   5        1.60       12.46     45.60 o 
   7  13   5        3.45       -2.42     49.61 o 
   8  13   5        0.06       -8.65     50.14 o 
   9  13   5        0.02      -24.53     52.75 o 
 -10  14   5        1.62       20.04     85.02 o 
  -9  14   5        1.10       64.88     81.04 o 
  -8  14   5        0.16       78.80     67.66 o 
  -7  14   5        6.65       -2.41     63.31 o 
  -6  14   5       12.30      -29.89     59.78 o 
  -5  14   5        4.53       31.55     67.06 o 
  -4  14   5       20.05      -33.11     66.21 o 
  -3  14   5        0.06      -11.53     56.27 o 
  -2  14   5        1.48      -11.57     64.17 o 
  -1  14   5        3.33        5.35     62.29 o 
   0  14   5        5.67        2.73     57.94 o 
   1  14   5       21.81       32.46     58.88 o 
   2  14   5       24.47       24.81     50.98 o 
   3  14   5       17.65       40.27     54.00 o 
   4  14   5        8.72       23.14     46.27 o 
   5  14   5       36.89      -10.33     48.88 o 
   6  14   5        1.52       -3.70     52.04 o 
   7  14   5        4.61       -1.54     52.96 o 
   8  14   5        0.84      -16.81     56.31 o 
  -9  15   5        1.35      -43.72     87.45 o 
  -8  15   5       28.04      -35.86     71.71 o 
  -7  15   5        1.26      -14.61     69.40 o 
  -6  15   5       35.94       14.99     65.33 o 
  -5  15   5        3.21      -36.93     73.87 o 
  -4  15   5        9.29      -36.69     73.38 o 
  -3  15   5       55.49      100.90     99.81 o 
  -2  15   5       62.29      135.01     95.48 o 
  -1  15   5       35.30       64.73     94.25 o 
   0  15   5       15.91       46.93     63.27 o 
   1  15   5       70.28      106.38     65.37 o 
   2  15   5        7.16       24.37     56.79 o 
   3  15   5        1.97       54.52     58.65 o 
   4  15   5        9.37      -23.83     49.94 o 
   5  15   5        1.59      -14.79     50.52 o 
   6  15   5        0.02        6.49     55.08 o 
  -7  16   5       34.29      -38.02     76.05 o 
  -6  16   5        1.43      -37.11     74.23 o 
  -5  16   5       46.77       14.40     81.85 o 
  -4  16   5       19.56      -39.55     79.09 o 
  -3  16   5       59.32       86.87    104.39 o 
  -2  16   5       62.50       61.68    105.91 o 
  -1  16   5       41.60        8.06    112.86 o 
   0  16   5       81.67      180.01     89.16 o 
   1  16   5        9.21       89.25     85.66 o 
   2  16   5       45.54       26.53     87.71 o 
   3  16   5        0.69       20.22     63.65 o 
   4  16   5       19.35       13.56     55.48 o 
  -3  17   5       13.57      -14.42    114.79 o 
  -2  17   5        4.32       20.72    110.86 o 
  -1  17   5       15.41       17.23     94.14 o 
   0  17   5        4.83      -46.99     93.98 o 
 -17   0   6      184.10      244.52     85.06 o 
 -16   0   6      132.50       97.71     74.51 o 
 -15   0   6      526.06      789.13    133.41 o 
 -14   0   6      521.78      570.77    107.55 o 
 -13   0   6      610.11      711.45     76.83 o 
 -12   0   6       66.25       38.45     47.84 o 
 -11   0   6      419.67      489.61     45.84 o 
 -10   0   6     4528.53     4355.85    117.80 o 
  -9   0   6       14.27       -6.38     35.57 o 
  -8   0   6     4644.09     5149.70     97.97 o 
  -7   0   6     1179.92     1108.64     84.68 o 
  -6   0   6     3319.88     3120.26     69.13 o 
  -5   0   6     1219.88     1440.02     62.27 o 
  -4   0   6    13229.71    13118.19    119.17 o 
  -3   0   6     1224.52     1325.31     72.29 o 
  -2   0   6     2660.60     2542.75     54.92 o 
  -1   0   6     1620.82     1827.26     73.77 o 
   0   0   6      179.08      308.85     59.54 o 
   1   0   6     1787.45     1772.85     47.74 o 
   2   0   6        0.02        9.13     20.58 o 
   3   0   6     1502.30     1405.14     72.37 o 
   4   0   6      964.25     1096.61     42.50 o 
   5   0   6     1359.74     1414.63     60.28 o 
   6   0   6      212.29      146.78     34.45 o 
   7   0   6      433.23      628.68     72.99 o 
   8   0   6      191.40      183.88     40.13 o 
   9   0   6        0.87      -15.13     41.06 o 
  10   0   6       59.28       59.38     51.27 o 
  11   0   6        2.12       55.04     43.51 o 
  12   0   6       71.84       78.57     55.40 o 
  13   0   6        0.01      -25.74     51.48 o 
  14   0   6       30.49       26.41     62.07 o 
 -17   1   6        6.89      -14.28     55.90 o 
 -16   1   6      106.49       72.41     52.41 o 
 -15   1   6      238.06      193.48     47.57 o 
 -14   1   6      112.35       99.08     39.66 o 
 -13   1   6      307.35      333.68     35.32 o 
 -12   1   6        9.32       11.87     29.21 o 
 -11   1   6       23.71       80.72     27.93 o 
 -10   1   6      328.42      363.36     27.84 o 
  -9   1   6     2316.71     2362.43     67.19 o 
  -8   1   6       61.12       53.97     18.68 o 
  -7   1   6     1627.01     1454.58     28.78 o 
  -6   1   6      273.42      319.61     26.02 o 
  -5   1   6     3629.50     3392.41     46.45 o 
  -4   1   6     1740.13     1929.54     27.69 o 
  -3   1   6     2478.16     2379.15     38.78 o 
  -2   1   6      968.22     1012.97     37.20 o 
  -1   1   6        2.46       16.43     17.62 o 
   0   1   6      553.76      616.02     24.55 o 
   1   1   6       81.58       72.56     16.17 o 
   2   1   6     1589.94     1410.63     37.10 o 
   3   1   6       32.43       42.13     16.94 o 
   4   1   6     1067.37     1090.97     27.10 o 
   5   1   6      397.24      414.56     24.23 o 
   6   1   6      264.61      310.00     25.55 o 
   7   1   6      616.79      577.37     30.46 o 
   8   1   6      218.32       54.12     27.39 o 
   9   1   6      137.50      120.01     30.19 o 
  10   1   6       19.51      -16.11     32.23 o 
  11   1   6        3.57       31.67     33.42 o 
  12   1   6        9.04      -18.12     36.24 o 
  13   1   6       13.16        1.92     40.37 o 
  14   1   6        0.01       -9.58     42.20 o 
 -17   2   6       13.58       -3.01     55.42 o 
 -16   2   6        2.83       44.84     51.01 o 
 -15   2   6       15.99       32.25     45.52 o 
 -14   2   6      146.96      119.22     39.02 o 
 -13   2   6       49.15       17.36     32.40 o 
 -12   2   6      273.74      385.27     33.25 o 
 -11   2   6      209.49      174.02     29.01 o 
 -10   2   6       13.45      -12.05     24.11 o 
  -9   2   6      102.80       80.44     22.61 o 
  -8   2   6       62.65       85.04     20.15 o 
  -7   2   6        8.49       26.06     18.36 o 
  -6   2   6      589.73      534.95     20.65 o 
  -5   2   6        7.43       18.79     16.49 o 
  -4   2   6      309.73      322.51     18.91 o 
  -3   2   6      732.40      761.77     37.01 o 
  -2   2   6       24.10       24.65     16.20 o 
  -1   2   6      462.24      530.36     34.98 o 
   0   2   6       10.91        7.26     16.21 o 
   1   2   6     1428.11     1414.70     54.28 o 
   2   2   6      165.34      180.30     25.57 o 
   3   2   6      410.20      482.15     21.06 o 
   4   2   6      556.63      529.16     34.85 o 
   5   2   6       47.79       42.35     21.19 o 
   6   2   6      217.56      262.46     25.49 o 
   7   2   6      129.53      113.99     26.64 o 
   8   2   6        4.18       14.93     28.15 o 
   9   2   6       84.53       61.63     30.36 o 
  10   2   6        9.53        9.28     32.58 o 
  11   2   6       27.04       36.31     32.68 o 
  12   2   6        3.41        2.07     39.37 o 
  13   2   6        1.70        1.24     41.44 o 
  14   2   6        0.47       -0.61     42.31 o 
 -17   3   6        0.38       24.74     54.52 o 
 -16   3   6       17.95       20.72     50.08 o 
 -15   3   6       84.19      133.92     49.15 o 
 -14   3   6       53.70       23.08     39.14 o 
 -13   3   6       27.23       37.35     35.28 o 
 -12   3   6      186.66      179.33     32.23 o 
 -11   3   6       99.23       79.17     28.36 o 
 -10   3   6      262.42      251.16     27.83 o 
  -9   3   6     1805.85     1877.48     66.49 o 
  -8   3   6        5.46       -2.37     20.07 o 
  -7   3   6       88.83       99.36     19.85 o 
  -6   3   6        3.95        9.63     18.18 o 
  -5   3   6       70.93       41.81     15.91 o 
  -4   3   6        2.49       -7.81     15.61 o 
  -3   3   6     8703.18     8400.23     91.49 o 
  -2   3   6       16.24       24.68     20.94 o 
  -1   3   6     3168.31     3039.40     43.44 o 
   0   3   6     2257.86     2334.42     33.51 o 
   1   3   6      130.72      105.09     18.51 o 
   2   3   6      326.51      324.45     28.55 o 
   3   3   6      411.66      453.61     21.31 o 
   4   3   6      353.73      401.38     22.62 o 
   5   3   6       80.19       78.28     22.36 o 
   6   3   6      123.02      128.56     24.77 o 
   7   3   6        3.63        8.26     25.54 o 
   8   3   6       15.29       69.88     27.81 o 
   9   3   6        6.55       19.30     29.58 o 
  10   3   6      171.05      206.11     33.31 o 
  11   3   6       15.42       -2.29     35.22 o 
  12   3   6       12.47      -15.80     39.71 o 
  13   3   6        5.40       11.75     44.11 o 
  14   3   6        0.21       -7.74     58.37 o 
 -16   4   6       33.20        9.56     51.83 o 
 -15   4   6      225.11      156.42     47.66 o 
 -14   4   6      169.36      151.25     39.96 o 
 -13   4   6      148.27      110.98     38.15 o 
 -12   4   6       16.94       16.17     31.53 o 
 -11   4   6      110.78       92.80     29.29 o 
 -10   4   6      860.10     1010.78     35.86 o 
  -9   4   6      149.75      114.58     23.75 o 
  -8   4   6     1948.52     2097.16     66.02 o 
  -7   4   6      625.44      687.85     30.88 o 
  -6   4   6     1091.75     1164.06     61.56 o 
  -5   4   6     1377.17     1419.67     58.71 o 
  -4   4   6     2460.44     2086.31     62.11 o 
  -3   4   6       65.67       78.30     17.81 o 
  -2   4   6      789.83      757.70     23.98 o 
  -1   4   6      549.23      601.29     25.71 o 
   0   4   6      478.88      481.05     19.28 o 
   1   4   6     2702.47     2618.08     36.85 o 
   2   4   6      525.02      547.23     20.91 o 
   3   4   6     1507.05     1630.46     30.69 o 
   4   4   6       45.86       49.34     20.41 o 
   5   4   6      213.62      212.82     23.99 o 
   6   4   6      269.04      275.05     26.75 o 
   7   4   6      166.08      234.48     28.59 o 
   8   4   6       65.19       64.73     28.44 o 
   9   4   6      104.11      172.66     34.27 o 
  10   4   6       38.88       79.97     33.26 o 
  11   4   6        6.20        4.74     42.62 o 
  12   4   6       86.84      134.08     53.33 o 
  13   4   6        0.01       26.78     58.96 o 
 -16   5   6       86.97       35.77     49.66 o 
 -15   5   6       44.94       25.96     51.35 o 
 -14   5   6      137.28      191.14     41.89 o 
 -13   5   6       70.89       93.67     39.02 o 
 -12   5   6        2.12       -9.57     33.82 o 
 -11   5   6       19.66       45.03     29.71 o 
 -10   5   6       90.46       60.02     28.85 o 
  -9   5   6     1320.44     1425.81     35.84 o 
  -8   5   6       93.71       73.94     21.30 o 
  -7   5   6     2268.67     2533.27     83.36 o 
  -6   5   6      580.20      644.14     31.20 o 
  -5   5   6     4045.93     3893.70     45.86 o 
  -4   5   6      322.21      343.88     21.28 o 
  -3   5   6      410.39      401.72     22.08 o 
  -2   5   6      366.09      356.37     32.01 o 
  -1   5   6      727.93      845.33     28.14 o 
   0   5   6      696.48      714.16     36.84 o 
   1   5   6       62.50       64.52     17.69 o 
   2   5   6     4216.81     3848.93    103.99 o 
   3   5   6       41.37       75.39     19.74 o 
   4   5   6      824.37      812.19     44.57 o 
   5   5   6      367.98      342.74     25.59 o 
   6   5   6      350.69      409.69     33.48 o 
   7   5   6      405.19      482.08     47.55 o 
   8   5   6        5.60       24.54     31.33 o 
   9   5   6       46.79       57.09     34.47 o 
  10   5   6        5.02        2.92     34.82 o 
  11   5   6       97.64      138.54     43.93 o 
  12   5   6        7.37       -1.56     53.47 o 
  13   5   6       19.73      -29.84     59.68 o 
 -16   6   6        0.92       -9.25     51.34 o 
 -15   6   6       36.66       27.06     47.32 o 
 -14   6   6        7.71       13.54     40.34 o 
 -13   6   6       39.19       49.82     38.71 o 
 -12   6   6      103.62       65.78     35.50 o 
 -11   6   6      206.01      213.53     34.90 o 
 -10   6   6       53.34       39.45     27.14 o 
  -9   6   6       95.58      144.51     27.48 o 
  -8   6   6     1001.46     1079.58     32.63 o 
  -7   6   6       28.73       -1.07     20.58 o 
  -6   6   6     1325.60     1608.03     36.01 o 
  -5   6   6       18.42        4.35     18.86 o 
  -4   6   6      325.56      297.12     30.88 o 
  -3   6   6      172.80      158.07     19.94 o 
  -2   6   6      118.49      103.36     18.75 o 
  -1   6   6       12.14       22.83     20.24 o 
   0   6   6       38.51       31.96     18.84 o 
   1   6   6      495.71      459.21     22.24 o 
   2   6   6      423.45      387.31     27.04 o 
   3   6   6      555.95      460.53     27.38 o 
   4   6   6      103.92      109.09     27.42 o 
   5   6   6      408.70      442.64     30.30 o 
   6   6   6       95.06       86.47     29.38 o 
   7   6   6       88.19       81.96     30.69 o 
   8   6   6       12.12       49.27     33.13 o 
   9   6   6       18.89       35.34     34.86 o 
  10   6   6       67.12       66.66     38.02 o 
  11   6   6        0.26       -3.60     41.05 o 
  12   6   6       22.75       18.84     54.66 o 
  13   6   6        2.62       49.72     59.76 o 
 -15   7   6        9.25      -16.86     48.08 o 
 -14   7   6        6.66       24.69     44.65 o 
 -13   7   6        2.35       15.71     40.75 o 
 -12   7   6       38.45       10.32     38.48 o 
 -11   7   6       54.36       52.08     33.58 o 
 -10   7   6       89.06      109.14     30.14 o 
  -9   7   6       99.84       88.35     26.80 o 
  -8   7   6        4.89       14.52     21.37 o 
  -7   7   6       18.89       -0.52     20.46 o 
  -6   7   6      307.62      334.91     23.17 o 
  -5   7   6      141.77      163.84     21.35 o 
  -4   7   6      650.75      687.86     34.64 o 
  -3   7   6      311.90      270.77     22.65 o 
  -2   7   6        1.31        8.22     19.43 o 
  -1   7   6       53.22       80.41     21.91 o 
   0   7   6       85.61       56.76     23.36 o 
   1   7   6        3.34       -9.78     22.88 o 
   2   7   6       58.32       79.32     23.07 o 
   3   7   6      429.02      459.68     45.73 o 
   4   7   6       25.01       20.90     26.46 o 
   5   7   6        0.67       -7.89     27.94 o 
   6   7   6        7.36       -0.47     28.85 o 
   7   7   6       15.17      -15.23     30.45 o 
   8   7   6       47.20       41.05     33.30 o 
   9   7   6        5.44       30.05     35.08 o 
  10   7   6       67.63       30.42     38.65 o 
  11   7   6        5.04       -2.71     44.66 o 
  12   7   6        1.74       25.59     51.71 o 
 -15   8   6       48.30       46.66     53.36 o 
 -14   8   6        7.31        5.90     44.73 o 
 -13   8   6       68.38       21.94     40.83 o 
 -12   8   6        0.83       21.89     36.38 o 
 -11   8   6       73.70       27.04     34.28 o 
 -10   8   6      163.50      118.47     32.62 o 
  -9   8   6       75.86       37.54     30.76 o 
  -8   8   6      691.91      642.84     66.38 o 
  -7   8   6      169.07      126.62     28.56 o 
  -6   8   6      695.04      756.93     49.75 o 
  -5   8   6     1112.17     1278.16     50.87 o 
  -4   8   6      354.05      322.68     37.73 o 
  -3   8   6      554.14      578.95     29.26 o 
  -2   8   6       17.55        0.21     23.11 o 
  -1   8   6      147.58      145.82     26.77 o 
   0   8   6       70.21       30.38     24.51 o 
   1   8   6       89.91       77.93     25.24 o 
   2   8   6       17.12        7.40     24.35 o 
   3   8   6      416.36      459.99     29.14 o 
   4   8   6        3.37       30.91     25.74 o 
   5   8   6      298.47      291.63     32.77 o 
   6   8   6      204.85      144.58     31.96 o 
   7   8   6      144.73       96.37     33.65 o 
   8   8   6      100.86       63.36     35.58 o 
   9   8   6       92.80      111.46     37.71 o 
  10   8   6        3.58       40.31     40.61 o 
  11   8   6        1.82       27.94     45.17 o 
  12   8   6       46.81       90.73     54.05 o 
 -14   9   6       92.55      110.65     46.57 o 
 -13   9   6       19.15       -0.40     40.80 o 
 -12   9   6        8.08       -0.77     37.75 o 
 -11   9   6      164.78      184.63     48.65 o 
 -10   9   6      105.93       76.56     37.24 o 
  -9   9   6      230.79      308.14     34.90 o 
  -8   9   6        2.13        7.21     26.88 o 
  -7   9   6      189.83      167.27     30.18 o 
  -6   9   6      143.66      126.80     29.73 o 
  -5   9   6      763.57      791.80     71.68 o 
  -4   9   6       69.30       63.06     29.11 o 
  -3   9   6      130.01      105.29     29.34 o 
  -2   9   6      629.68      631.31     35.79 o 
  -1   9   6       83.35       79.76     32.87 o 
   0   9   6      642.97      788.59     38.22 o 
   1   9   6       28.18       44.82     26.59 o 
   2   9   6     1219.99     1162.57     37.82 o 
   3   9   6        2.90       28.20     27.77 o 
   4   9   6      144.16      173.64     29.90 o 
   5   9   6      219.58      165.07     30.58 o 
   6   9   6      126.25      154.35     34.04 o 
   7   9   6      167.26      139.70     35.93 o 
   8   9   6       56.74       48.79     37.40 o 
   9   9   6        1.62       24.57     39.42 o 
  10   9   6        0.40       37.87     41.97 o 
  11   9   6       56.32       69.85     47.54 o 
 -14  10   6       13.56        1.53     46.45 o 
 -13  10   6       40.01       -0.35     41.84 o 
 -12  10   6      104.32       57.38     36.88 o 
 -11  10   6       15.44       -6.84     34.42 o 
 -10  10   6      112.85       84.18     33.79 o 
  -9  10   6       10.76      -15.57     33.11 o 
  -8  10   6      230.64      223.80     35.70 o 
  -7  10   6       57.40       50.95     28.02 o 
  -6  10   6       83.32       69.26     27.53 o 
  -5  10   6       66.12       54.62     34.83 o 
  -4  10   6       18.15       16.38     30.36 o 
  -3  10   6      344.09      305.34     35.35 o 
  -2  10   6       26.11      -11.54     31.16 o 
  -1  10   6      241.21      266.30     37.83 o 
   0  10   6       47.45       39.82     32.41 o 
   1  10   6      786.48      815.32     42.11 o 
   2  10   6       21.52       53.14     33.82 o 
   3  10   6      129.26       99.82     32.61 o 
   4  10   6       23.49       34.24     32.87 o 
   5  10   6       78.70       41.56     32.55 o 
   6  10   6       41.04       17.51     32.51 o 
   7  10   6       94.86       93.20     37.91 o 
   8  10   6        4.41       35.86     38.09 o 
   9  10   6        0.05        4.40     40.20 o 
  10  10   6      116.68      112.77     45.82 o 
  11  10   6        0.85      -12.49     53.63 o 
 -13  11   6        6.90       25.42     40.45 o 
 -12  11   6        0.22       33.18     36.83 o 
 -11  11   6       24.51       -0.35     35.90 o 
 -10  11   6        1.37       12.44     34.46 o 
  -9  11   6        9.55        1.00     32.45 o 
  -8  11   6        2.12      -13.46     26.92 o 
  -7  11   6        1.18       15.04     30.54 o 
  -6  11   6        2.19       23.07     30.16 o 
  -5  11   6        4.96        2.06     31.58 o 
  -4  11   6        0.09        3.37     34.02 o 
  -3  11   6       82.89       38.29     34.09 o 
  -2  11   6       44.63       70.22     38.89 o 
  -1  11   6       84.68       59.70     39.09 o 
   0  11   6       88.11      109.84     40.20 o 
   1  11   6       64.87       62.34     37.40 o 
   2  11   6      116.00      124.05     38.06 o 
   3  11   6        3.69        2.55     34.09 o 
   4  11   6        1.81       -2.32     35.99 o 
   5  11   6        8.82       -1.54     37.00 o 
   6  11   6       37.72       -5.30     41.46 o 
   7  11   6        1.87        3.09     46.81 o 
   8  11   6        3.88      -24.04     48.08 o 
   9  11   6       33.83       55.78     47.93 o 
  10  11   6       10.88       -8.75     63.57 o 
 -12  12   6        5.65       12.53     44.27 o 
 -11  12   6       18.08       12.43     44.84 o 
 -10  12   6        4.59       13.18     39.89 o 
  -9  12   6        1.74        0.01     35.50 o 
  -8  12   6       31.28       25.18     28.45 o 
  -7  12   6       60.03       56.32     28.38 o 
  -6  12   6        1.05       40.66     32.47 o 
  -5  12   6      118.75       68.54     36.36 o 
  -4  12   6       19.42       23.57     37.84 o 
  -3  12   6       18.20       32.43     38.09 o 
  -2  12   6        0.28      -10.24     42.50 o 
  -1  12   6        0.23      -21.09     42.17 o 
   0  12   6        0.13       -4.35     48.89 o 
   1  12   6       19.71      -20.36     43.79 o 
   2  12   6        1.05      -21.06     42.11 o 
   3  12   6        1.87        7.86     39.80 o 
   4  12   6        0.30       34.34     40.97 o 
   5  12   6        0.94      -15.01     42.22 o 
   6  12   6        3.10      -16.69     44.41 o 
   7  12   6       17.08       12.05     45.93 o 
   8  12   6        4.55       -3.12     52.22 o 
   9  12   6       36.31       58.16     72.42 o 
 -11  13   6       84.48       65.55     50.52 o 
 -10  13   6       27.68       49.99     45.43 o 
  -9  13   6       49.94       34.68     42.76 o 
  -8  13   6        9.58       55.47     29.56 o 
  -7  13   6       59.02      -11.60     31.12 o 
  -6  13   6       93.29      108.82     36.61 o 
  -5  13   6       43.92        8.42     37.72 o 
  -4  13   6       81.63       81.37     45.30 o 
  -3  13   6        5.34        8.05     45.67 o 
  -2  13   6      119.43      102.07     54.49 o 
  -1  13   6        7.95       20.19     55.07 o 
   0  13   6      124.50      153.04     78.10 o 
   1  13   6        2.16       26.36     48.22 o 
   2  13   6       86.94      110.08     49.44 o 
   3  13   6        6.16      -21.84     43.68 o 
   4  13   6        7.44       12.77     43.72 o 
   5  13   6       19.55       -6.03     46.17 o 
   6  13   6       25.59      -16.85     48.48 o 
   7  13   6       21.09       33.06     49.28 o 
   8  13   6       46.69       -3.41     72.71 o 
 -10  14   6       35.27      121.88     86.38 o 
  -9  14   6        5.58       -0.92     81.92 o 
  -8  14   6       43.55       15.28     46.75 o 
  -7  14   6        4.16       -3.53     43.63 o 
  -6  14   6       49.25       73.58     47.89 o 
  -5  14   6        4.91        2.33     46.98 o 
  -4  14   6       79.08       76.57     49.95 o 
  -3  14   6       97.94       87.38     58.67 o 
  -2  14   6       16.56        4.37     58.10 o 
  -1  14   6      120.64      120.47     70.63 o 
   0  14   6        0.04      -21.26     59.60 o 
   1  14   6      196.24      306.83     66.39 o 
   2  14   6        0.50        4.50     52.34 o 
   3  14   6       35.84       23.93     46.99 o 
   4  14   6       27.28        8.65     49.92 o 
   5  14   6       22.97       25.58     50.85 o 
   6  14   6       20.60       73.82     63.05 o 
   7  14   6       14.20       26.74     65.35 o 
  -8  15   6        0.26      -12.71     76.53 o 
  -7  15   6        9.72       -6.78     53.49 o 
  -6  15   6        1.32      -15.18     51.37 o 
  -5  15   6       35.55        6.48     54.36 o 
  -4  15   6       10.81      -29.10     58.21 o 
  -3  15   6       24.06       33.95     74.31 o 
  -2  15   6       50.58       71.18     65.54 o 
  -1  15   6        0.06       43.81     65.81 o 
   0  15   6       83.77      140.12     67.99 o 
   1  15   6        0.00       18.96     68.33 o 
   2  15   6       46.17       23.00     59.12 o 
   3  15   6        0.60        6.92     51.21 o 
   4  15   6        6.59       -9.74     53.26 o 
   5  15   6        3.81       37.39     67.79 o 
  -5  16   6        0.13      -28.18     61.87 o 
  -4  16   6        2.52       24.82     68.61 o 
  -3  16   6        0.33       29.37     80.38 o 
  -2  16   6       10.10       11.36     87.62 o 
  -1  16   6        0.27       -6.43     86.89 o 
   0  16   6        3.26       -0.19     89.25 o 
   1  16   6        4.49        4.43     76.69 o 
   2  16   6        0.08      -38.63     77.26 o 
 -17   1   7      108.65      124.71     58.81 o 
 -16   1   7        5.79        2.50     51.03 o 
 -15   1   7       98.20      140.97     46.10 o 
 -14   1   7       12.98        5.84     36.16 o 
 -13   1   7      206.26      181.51     34.86 o 
 -12   1   7       63.44       98.86     31.10 o 
 -11   1   7      912.87      895.20     36.47 o 
 -10   1   7      209.48      243.51     29.76 o 
  -9   1   7      222.38      185.03     26.80 o 
  -8   1   7     3564.70     3621.53     52.81 o 
  -7   1   7      494.88      563.43     41.88 o 
  -6   1   7     2008.27     2112.10     51.80 o 
  -5   1   7      373.61      363.11     36.39 o 
  -4   1   7       69.67       70.22     17.48 o 
  -3   1   7     1061.06     1138.80     30.64 o 
  -2   1   7      399.34      409.21     24.91 o 
  -1   1   7      802.58      813.75     44.36 o 
   0   1   7        9.80       13.29     21.07 o 
   1   1   7      527.22      586.44     66.30 o 
   2   1   7        4.22       -5.74     19.65 o 
   3   1   7        9.83        3.20     18.77 o 
   4   1   7        7.96       30.10     20.80 o 
   5   1   7      356.87      344.25     25.59 o 
   6   1   7       25.44       25.26     25.39 o 
   7   1   7      290.54      377.16     41.87 o 
   8   1   7      402.38      371.09     46.29 o 
   9   1   7        0.27       24.28     30.24 o 
  10   1   7      106.84      115.26     33.23 o 
  11   1   7        0.54       18.28     33.88 o 
  12   1   7       42.39       60.17     40.16 o 
  13   1   7        2.45       54.12     42.45 o 
 -16   2   7      106.06       42.92     52.20 o 
 -15   2   7      280.00      228.51     45.38 o 
 -14   2   7      274.68      279.39     43.34 o 
 -13   2   7      114.39      115.21     34.66 o 
 -12   2   7       63.82       37.61     31.08 o 
 -11   2   7       17.44        3.17     27.82 o 
 -10   2   7       20.40      -13.48     26.96 o 
  -9   2   7     1907.59     2164.54     52.70 o 
  -8   2   7      101.02       77.26     21.78 o 
  -7   2   7     2052.86     1889.64     52.03 o 
  -6   2   7     1274.99     1340.95     55.59 o 
  -5   2   7      742.30      647.42     36.33 o 
  -4   2   7      955.17      955.88     29.13 o 
  -3   2   7      626.29      558.82     24.25 o 
  -2   2   7     2013.49     1922.79     32.53 o 
  -1   2   7        2.35       19.05     21.03 o 
   0   2   7     1357.34     1286.07     33.64 o 
   1   2   7      123.28      163.98     20.32 o 
   2   2   7      842.82      801.33     27.13 o 
   3   2   7       90.11       87.49     19.73 o 
   4   2   7      141.72      151.73     22.19 o 
   5   2   7      149.89      185.05     24.51 o 
   6   2   7      382.80      438.89     38.06 o 
   7   2   7      951.48      814.27     64.07 o 
   8   2   7        6.52       36.85     29.62 o 
   9   2   7      417.33      392.10     33.88 o 
  10   2   7       27.33       24.52     33.67 o 
  11   2   7       42.60       58.03     36.29 o 
  12   2   7        1.08       19.68     42.54 o 
  13   2   7       18.48        3.55     47.11 o 
 -16   3   7       47.92       64.61     53.85 o 
 -15   3   7      118.42      111.93     45.61 o 
 -14   3   7      125.94      119.62     41.41 o 
 -13   3   7      106.31      150.77     36.31 o 
 -12   3   7      147.96      150.05     32.72 o 
 -11   3   7       33.29        3.00     27.94 o 
 -10   3   7      466.13      448.87     30.51 o 
  -9   3   7      110.30       84.97     26.05 o 
  -8   3   7     1437.14     1421.67     35.65 o 
  -7   3   7      384.27      404.15     37.05 o 
  -6   3   7      963.61      882.69     57.49 o 
  -5   3   7      556.53      540.59     22.71 o 
  -4   3   7      277.78      235.75     23.25 o 
  -3   3   7     1416.21     1365.81     37.57 o 
  -2   3   7       19.46       28.72     21.87 o 
  -1   3   7      822.16      865.30     40.61 o 
   0   3   7      183.03      178.79     21.89 o 
   1   3   7     1686.53     1719.19     59.29 o 
   2   3   7        3.99       12.46     17.75 o 
   3   3   7      388.90      420.01     22.95 o 
   4   3   7      151.76      167.55     28.79 o 
   5   3   7      234.85      316.51     28.30 o 
   6   3   7      116.07       95.76     26.98 o 
   7   3   7       71.02      126.43     28.76 o 
   8   3   7      295.12      364.73     66.59 o 
   9   3   7        9.76       51.52     30.75 o 
  10   3   7      143.58      179.93     34.57 o 
  11   3   7        6.33       27.03     36.65 o 
  12   3   7       94.63       67.36     61.60 o 
  13   3   7        0.43      -30.63     61.26 o 
 -16   4   7       15.06       -6.68     52.99 o 
 -15   4   7        1.41       14.99     44.08 o 
 -14   4   7        4.03        2.45     40.75 o 
 -13   4   7        0.24      -17.05     34.10 o 
 -12   4   7       76.43       30.61     32.32 o 
 -11   4   7      113.77       66.77     29.77 o 
 -10   4   7       29.74       60.56     27.57 o 
  -9   4   7       87.33       60.93     27.61 o 
  -8   4   7       29.74       39.20     22.71 o 
  -7   4   7      413.62      414.23     51.74 o 
  -6   4   7      157.51      140.69     22.15 o 
  -5   4   7      105.65      117.55     18.85 o 
  -4   4   7      227.89      215.71     20.00 o 
  -3   4   7      353.58      348.49     22.14 o 
  -2   4   7      110.13      118.21     23.60 o 
  -1   4   7     1178.20     1129.83     32.86 o 
   0   4   7       90.60       97.74     21.30 o 
   1   4   7       21.10       32.63     20.74 o 
   2   4   7      251.56      285.01     23.52 o 
   3   4   7        2.43       18.48     21.33 o 
   4   4   7       43.26       33.81     22.61 o 
   5   4   7        0.18      -11.93     23.86 o 
   6   4   7       92.10       86.42     27.14 o 
   7   4   7        1.39      -13.87     27.74 o 
   8   4   7        7.27       -6.09     29.51 o 
   9   4   7       77.41       92.90     37.47 o 
  10   4   7       10.91       14.11     44.45 o 
  11   4   7       59.69       19.66     48.96 o 
  12   4   7        2.02       19.06     62.66 o 
  13   4   7        5.10        1.57     68.65 o 
 -16   5   7        3.20      -15.75     53.58 o 
 -15   5   7        8.66       24.08     45.24 o 
 -14   5   7       73.54       60.01     42.27 o 
 -13   5   7        0.21       -8.43     38.67 o 
 -12   5   7      151.63      184.71     35.16 o 
 -11   5   7        3.14       10.97     31.09 o 
 -10   5   7       46.08       57.44     29.13 o 
  -9   5   7      471.81      573.70     31.16 o 
  -8   5   7       10.83        7.24     23.25 o 
  -7   5   7      311.29      328.26     31.50 o 
  -6   5   7        0.30        2.29     21.04 o 
  -5   5   7      188.01      148.26     21.34 o 
  -4   5   7       12.24       26.56     20.04 o 
  -3   5   7      366.28      397.66     24.97 o 
  -2   5   7      103.43       74.83     23.48 o 
  -1   5   7      120.62      103.47     23.99 o 
   0   5   7       13.59        4.16     18.96 o 
   1   5   7       95.34       91.29     20.21 o 
   2   5   7       48.36       53.19     20.55 o 
   3   5   7       51.11       34.57     21.60 o 
   4   5   7       84.87       68.39     24.21 o 
   5   5   7       13.20      -13.27     26.54 o 
   6   5   7       96.31      128.38     30.37 o 
   7   5   7       10.10       26.65     32.09 o 
   8   5   7       17.18       -1.30     33.90 o 
   9   5   7       14.06      -13.55     41.92 o 
  10   5   7        0.04      -14.66     45.78 o 
  11   5   7        0.68      -13.74     51.10 o 
  12   5   7        0.90        3.43     68.07 o 
 -15   6   7      145.90       77.58     45.49 o 
 -14   6   7       78.21       61.92     43.87 o 
 -13   6   7       94.56       64.53     40.51 o 
 -12   6   7        0.27       -4.55     34.42 o 
 -11   6   7       92.47       79.92     33.00 o 
 -10   6   7       49.14      121.77     33.31 o 
  -9   6   7      688.32      825.63     34.49 o 
  -8   6   7       63.50       68.11     24.03 o 
  -7   6   7      202.68      192.41     25.17 o 
  -6   6   7     1232.27     1316.20     35.85 o 
  -5   6   7       83.95       76.79     21.75 o 
  -4   6   7      575.02      653.19     41.55 o 
  -3   6   7      398.15      398.02     24.95 o 
  -2   6   7      328.21      292.11     27.42 o 
  -1   6   7      164.13      134.54     26.04 o 
   0   6   7      672.11      738.47     30.45 o 
   1   6   7        4.73       36.66     23.34 o 
   2   6   7      486.87      492.39     28.69 o 
   3   6   7      225.44      214.36     26.50 o 
   4   6   7       33.55       83.22     27.00 o 
   5   6   7       79.23       43.01     28.95 o 
   6   6   7        7.43       20.21     30.06 o 
   7   6   7      148.83      172.94     38.99 o 
   8   6   7        0.87       41.80     40.25 o 
   9   6   7       72.67       80.05     44.07 o 
  10   6   7        0.59       83.81     48.49 o 
  11   6   7       18.72       41.89     53.42 o 
  12   6   7        4.89       17.01     70.55 o 
 -15   7   7       61.37       92.49     50.61 o 
 -14   7   7      103.89       43.01     45.85 o 
 -13   7   7       89.61        2.88     40.83 o 
 -12   7   7       71.39        8.69     39.40 o 
 -11   7   7       38.72       14.47     32.16 o 
 -10   7   7     1135.71     1286.79    103.24 o 
  -9   7   7       88.30       94.55     30.51 o 
  -8   7   7     1282.83     1413.44     38.22 o 
  -7   7   7      574.40      660.51     54.06 o 
  -6   7   7      449.78      490.27     48.03 o 
  -5   7   7      872.15      829.55     44.15 o 
  -4   7   7      617.41      528.01     40.86 o 
  -3   7   7      414.78      430.15     26.40 o 
  -2   7   7      265.56      304.61     28.25 o 
  -1   7   7     1026.13     1103.28     63.83 o 
   0   7   7       18.66       21.74     26.21 o 
   1   7   7     1794.01     1703.16     69.79 o 
   2   7   7       47.61       37.81     26.17 o 
   3   7   7      331.54      330.60     29.60 o 
   4   7   7       18.01       42.78     30.84 o 
   5   7   7       43.04      120.75     33.71 o 
   6   7   7        6.32      -17.37     34.74 o 
   7   7   7       69.27       95.26     40.40 o 
   8   7   7      101.20       99.02     42.19 o 
   9   7   7        9.68        5.47     44.31 o 
  10   7   7       51.20       54.95     50.36 o 
  11   7   7        0.00        0.19     53.96 o 
  12   7   7       29.35       50.81     72.33 o 
 -15   8   7       11.19       22.61     48.78 o 
 -14   8   7       11.81       11.82     44.60 o 
 -13   8   7       37.33       45.11     41.39 o 
 -12   8   7       66.58       52.12     40.76 o 
 -11   8   7      271.16      279.46     52.55 o 
 -10   8   7        0.15        2.33     36.32 o 
  -9   8   7      131.96      123.93     38.48 o 
  -8   8   7        3.20       -4.97     26.38 o 
  -7   8   7      339.27      276.38     36.47 o 
  -6   8   7       60.87       38.04     25.24 o 
  -5   8   7      515.95      432.19     38.27 o 
  -4   8   7      109.67       99.03     25.65 o 
  -3   8   7       57.05       55.44     27.91 o 
  -2   8   7     1237.01     1192.71     39.57 o 
  -1   8   7      233.18      276.77     32.02 o 
   0   8   7      983.24      947.96     35.79 o 
   1   8   7      118.17       84.59     27.22 o 
   2   8   7      558.28      644.82     63.95 o 
   3   8   7       33.72       10.45     31.36 o 
   4   8   7       30.32       48.61     33.13 o 
   5   8   7       34.96       27.07     33.85 o 
   6   8   7       65.63       68.52     37.88 o 
   7   8   7       38.13       55.39     40.15 o 
   8   8   7       10.07      -21.49     42.98 o 
   9   8   7       32.95       12.40     48.14 o 
  10   8   7       15.94       10.70     51.28 o 
  11   8   7       13.32       30.20     61.71 o 
 -14   9   7        0.80       13.55     47.99 o 
 -13   9   7        0.38      -21.24     42.48 o 
 -12   9   7       77.55       55.95     40.26 o 
 -11   9   7      161.80       84.95     33.97 o 
 -10   9   7       59.10       58.18     38.95 o 
  -9   9   7       10.84       70.49     39.29 o 
  -8   9   7       12.57       12.76     28.48 o 
  -7   9   7       24.23       32.40     27.28 o 
  -6   9   7      101.15       87.96     26.87 o 
  -5   9   7       43.19       -8.96     27.49 o 
  -4   9   7      128.22       90.58     29.55 o 
  -3   9   7      342.01      375.54     62.32 o 
  -2   9   7      388.52      381.84     39.22 o 
  -1   9   7      132.61      123.24     41.65 o 
   0   9   7      508.60      504.26     42.14 o 
   1   9   7       60.67      100.91     33.77 o 
   2   9   7       37.79       80.16     30.92 o 
   3   9   7        8.23        8.70     33.45 o 
   4   9   7        1.58       23.32     35.03 o 
   5   9   7       40.67       68.15     37.54 o 
   6   9   7        1.73       12.00     39.04 o 
   7   9   7        5.49       -4.10     41.15 o 
   8   9   7        0.98      -21.95     43.90 o 
   9   9   7       24.43        3.74     48.10 o 
  10   9   7        1.17      -21.01     54.43 o 
  11   9   7        4.88      -30.99     61.98 o 
 -13  10   7        8.46       -5.95     41.84 o 
 -12  10   7        9.53       26.29     39.31 o 
 -11  10   7       13.43       53.14     36.32 o 
 -10  10   7       46.16       68.85     38.20 o 
  -9  10   7      225.88      181.47     40.96 o 
  -8  10   7        3.77      -11.64     29.43 o 
  -7  10   7       36.75       34.53     31.77 o 
  -6  10   7      126.97      101.27     30.63 o 
  -5  10   7       18.93       44.32     34.93 o 
  -4  10   7       72.78       34.20     30.85 o 
  -3  10   7     1085.64     1106.27     68.04 o 
  -2  10   7        3.96       -7.46     37.01 o 
  -1  10   7     2052.10     1934.06     58.69 o 
   0  10   7      884.19     1065.09     67.76 o 
   1  10   7      121.97      111.91     36.65 o 
   2  10   7      556.53      558.53     85.49 o 
   3  10   7      179.37      142.81     38.98 o 
   4  10   7       48.92      136.54     44.75 o 
   5  10   7       12.81      -19.72     39.43 o 
   6  10   7        0.94        3.73     42.30 o 
   7  10   7       14.19      -22.18     44.35 o 
   8  10   7       20.42      120.31     50.03 o 
   9  10   7        0.09      -26.15     52.29 o 
  10  10   7        6.24        1.88     57.16 o 
 -12  11   7       19.39       12.81     41.47 o 
 -11  11   7       15.21       -5.47     35.13 o 
 -10  11   7      221.10      178.23     50.72 o 
  -9  11   7        6.91        5.17     44.00 o 
  -8  11   7      150.16       91.81     35.44 o 
  -7  11   7       95.93       63.58     31.79 o 
  -6  11   7       97.40       75.81     31.45 o 
  -5  11   7      327.44      299.07     36.42 o 
  -4  11   7      251.99      273.45     49.96 o 
  -3  11   7      235.10      230.01     38.55 o 
  -2  11   7       38.80       51.09     41.96 o 
  -1  11   7      470.38      571.98     61.09 o 
   0  11   7        0.01        6.83     41.45 o 
   1  11   7      334.17      318.80     42.21 o 
   2  11   7       54.31       80.00     40.13 o 
   3  11   7      102.37      108.93     42.71 o 
   4  11   7       24.04      -12.70     41.25 o 
   5  11   7        7.89      -24.31     48.61 o 
   6  11   7       18.35        2.18     50.21 o 
   7  11   7       16.53       22.03     61.76 o 
   8  11   7        8.29      -15.14     63.34 o 
   9  11   7        9.32      -34.11     68.22 o 
 -12  12   7        0.13        7.29     41.81 o 
 -11  12   7      198.99       84.83     42.06 o 
 -10  12   7        1.65      -19.61     41.40 o 
  -9  12   7       99.19       58.16     37.82 o 
  -8  12   7       35.63       34.68     28.45 o 
  -7  12   7      105.00       84.77     36.43 o 
  -6  12   7       44.44       56.79     35.75 o 
  -5  12   7      202.96      159.36     40.51 o 
  -4  12   7       26.77       41.42     38.61 o 
  -3  12   7       50.70       30.91     42.17 o 
  -2  12   7      209.38      273.42     47.93 o 
  -1  12   7        9.48       -2.00     44.57 o 
   0  12   7      210.68      289.22     49.04 o 
   1  12   7       49.98       49.12     42.25 o 
   2  12   7      294.86      359.83     49.57 o 
   3  12   7        0.50       16.51     49.00 o 
   4  12   7       63.26      163.00     51.29 o 
   5  12   7       31.58       69.96     53.60 o 
   6  12   7       33.05      -13.69     59.95 o 
   7  12   7        1.89       -3.55     64.17 o 
   8  12   7        2.21        0.28     71.20 o 
 -10  13   7       24.25       73.46     45.10 o 
  -9  13   7        0.30       52.62     41.99 o 
  -8  13   7       11.15       13.45     31.03 o 
  -7  13   7        0.38      -19.48     38.96 o 
  -6  13   7       42.53       53.71     38.85 o 
  -5  13   7        4.75       21.43     40.32 o 
  -4  13   7       25.87        6.74     43.67 o 
  -3  13   7       10.80       65.73     54.15 o 
  -2  13   7       15.10        1.58     56.26 o 
  -1  13   7        8.31       31.10     57.00 o 
   0  13   7        0.60      -18.94     57.20 o 
   1  13   7       78.69       64.82     59.78 o 
   2  13   7       65.16      107.81     53.83 o 
   3  13   7       13.81      -26.55     53.10 o 
   4  13   7       12.75       39.08     55.63 o 
   5  13   7       23.81       51.90     59.70 o 
   6  13   7        0.27      -11.55     67.35 o 
   7  13   7        0.37       10.77     71.83 o 
  -9  14   7        9.65       41.65     71.86 o 
  -8  14   7        0.50      -35.57     71.14 o 
  -7  14   7        2.90      -13.09     45.41 o 
  -6  14   7        7.70        6.70     46.14 o 
  -5  14   7        4.50       -4.02     48.61 o 
  -4  14   7       26.47      -14.52     50.17 o 
  -3  14   7        1.08       48.70     58.85 o 
  -2  14   7       42.23       39.39     62.20 o 
  -1  14   7        0.54      -30.31     60.62 o 
   0  14   7        0.55      -30.57     62.46 o 
   1  14   7       19.09       36.28     63.40 o 
   2  14   7        0.74        6.50     56.41 o 
   3  14   7       11.91       38.08     58.79 o 
   4  14   7        9.03      -30.91     61.83 o 
   5  14   7        2.82       -0.33     62.48 o 
  -7  15   7       13.72       62.86     56.50 o 
  -6  15   7        0.48        8.49     50.18 o 
  -5  15   7       24.91      -30.51     61.01 o 
  -4  15   7       16.18       57.54     60.50 o 
  -3  15   7        8.84      -32.82     65.64 o 
  -2  15   7        0.14       -1.94     69.84 o 
  -1  15   7       40.79       93.95     70.57 o 
   0  15   7        3.62      -20.01     70.94 o 
   1  15   7       14.10        8.43     72.11 o 
   2  15   7        1.95        9.21     73.73 o 
   3  15   7       21.68       43.83     65.19 o 
  -3  16   7       12.83       26.05     84.02 o 
  -2  16   7       16.70      -39.38     89.12 o 
  -1  16   7        2.78       81.35     76.60 o 
   0  16   7       55.61       93.61     78.79 o 
 -16   0   8       77.89       42.06     65.42 o 
 -15   0   8       69.65       88.38     59.34 o 
 -14   0   8      333.40      298.59     58.88 o 
 -13   0   8        9.93       26.36     48.23 o 
 -12   0   8      483.77      497.17     74.47 o 
 -11   0   8       36.74       24.46     48.11 o 
 -10   0   8      577.36      653.42     53.54 o 
  -9   0   8       12.03      -17.12     34.24 o 
  -8   0   8     1224.08     1210.24    133.43 o 
  -7   0   8      741.18      740.08    103.10 o 
  -6   0   8      372.93      361.65     31.58 o 
  -5   0   8     1883.99     1974.01     51.41 o 
  -4   0   8       87.18       55.51     25.51 o 
  -3   0   8     2432.19     2259.69    167.19 o 
  -2   0   8      358.05      421.54     59.24 o 
  -1   0   8     6027.63     5510.70    153.62 o 
   0   0   8       41.27      111.18     36.81 o 
   1   0   8     2526.17     2492.81     64.53 o 
   2   0   8      100.34      105.93     38.11 o 
   3   0   8      227.13      283.22     44.29 o 
   4   0   8        1.28        3.11     39.81 o 
   5   0   8       38.36       64.57     42.14 o 
   6   0   8        2.08       -9.45     45.70 o 
   7   0   8      188.58      219.83     53.54 o 
   8   0   8      436.49      472.42    161.75 o 
   9   0   8        2.27       44.65     53.09 o 
  10   0   8       82.45      124.81     56.45 o 
  11   0   8        0.37       -7.30     57.69 o 
  12   0   8        9.00        9.39     69.96 o 
 -16   1   8       63.77       73.09     48.65 o 
 -15   1   8      176.94      173.52     43.24 o 
 -14   1   8       11.99       -0.28     39.04 o 
 -13   1   8      179.41      178.79     36.11 o 
 -12   1   8      326.35      363.76     34.52 o 
 -11   1   8      375.26      430.98     35.43 o 
 -10   1   8      238.75      356.16     34.80 o 
  -9   1   8       23.41       51.60     26.86 o 
  -8   1   8       13.67       33.07     20.58 o 
  -7   1   8        9.23        8.65     20.95 o 
  -6   1   8      321.33      344.14     39.23 o 
  -5   1   8       55.98       36.28     19.11 o 
  -4   1   8      475.69      514.34     24.65 o 
  -3   1   8      209.02      243.50     22.47 o 
  -2   1   8     2762.43     2677.38     69.22 o 
  -1   1   8      383.81      365.54     32.94 o 
   0   1   8     3335.71     3148.14     50.17 o 
   1   1   8       93.82       82.40     24.84 o 
   2   1   8      229.73      227.36     28.26 o 
   3   1   8      195.78      194.08     30.13 o 
   4   1   8       42.04       87.07     29.99 o 
   5   1   8       22.74       34.18     30.98 o 
   6   1   8       10.87       36.15     34.04 o 
   7   1   8      275.79      258.20     36.68 o 
   8   1   8        3.40       12.01     35.48 o 
   9   1   8      167.73      182.85     52.01 o 
  10   1   8       40.17       -3.53     40.46 o 
  11   1   8        0.94       23.71     42.90 o 
  12   1   8        0.49       38.97     49.50 o 
 -16   2   8        5.65       33.10     48.11 o 
 -15   2   8        0.38       19.16     42.10 o 
 -14   2   8        9.63       -0.62     38.86 o 
 -13   2   8        2.48      -17.05     34.09 o 
 -12   2   8      214.76      202.84     38.09 o 
 -11   2   8      271.33      305.49     34.46 o 
 -10   2   8      142.16      137.29     31.07 o 
  -9   2   8      428.20      425.66     35.01 o 
  -8   2   8        0.38       17.81     22.24 o 
  -7   2   8      120.43      104.83     21.51 o 
  -6   2   8        0.51       -9.88     19.75 o 
  -5   2   8      113.09       53.23     19.87 o 
  -4   2   8        8.47        0.00     18.79 o 
  -3   2   8      454.61      454.62     24.84 o 
  -2   2   8      279.56      261.14     38.07 o 
  -1   2   8      251.69      229.85     27.13 o 
   0   2   8      197.24      186.57     26.13 o 
   1   2   8       59.77       87.10     22.43 o 
   2   2   8        4.00        6.48     23.15 o 
   3   2   8       50.03       90.45     25.72 o 
   4   2   8      127.04      134.13     27.37 o 
   5   2   8        2.55        2.21     27.42 o 
   6   2   8       36.22       35.03     29.53 o 
   7   2   8      107.62       57.45     32.05 o 
   8   2   8        3.39       13.42     33.11 o 
   9   2   8       47.65       23.48     35.52 o 
  10   2   8        9.99      -11.97     40.11 o 
  11   2   8        5.16       29.21     42.67 o 
  12   2   8        2.65       -0.50     48.92 o 
 -16   3   8       58.02       36.95     50.48 o 
 -15   3   8       97.24      108.16     43.72 o 
 -14   3   8       35.62        0.73     39.60 o 
 -13   3   8       36.10       19.59     35.37 o 
 -12   3   8       14.23       36.04     32.75 o 
 -11   3   8      133.75      130.83     33.57 o 
 -10   3   8      146.99      213.14     31.80 o 
  -9   3   8       57.40       91.09     28.08 o 
  -8   3   8        1.42       -6.50     21.36 o 
  -7   3   8       87.50      100.28     21.97 o 
  -6   3   8      724.35      683.33     57.47 o 
  -5   3   8       63.68       75.28     20.08 o 
  -4   3   8       29.62       24.04     21.80 o 
  -3   3   8      261.01      263.56     25.37 o 
  -2   3   8       56.01       33.83     24.93 o 
  -1   3   8      621.43      693.30     46.16 o 
   0   3   8     1483.95     1365.26     76.76 o 
   1   3   8      225.60      255.81     31.62 o 
   2   3   8      732.76      792.99     30.76 o 
   3   3   8       65.19       84.59     26.02 o 
   4   3   8       91.19       67.62     27.59 o 
   5   3   8       65.06       63.49     28.34 o 
   6   3   8       37.70       46.44     30.74 o 
   7   3   8      114.78      109.31     32.67 o 
   8   3   8       16.01      -13.06     33.97 o 
   9   3   8       84.12       91.24     35.48 o 
  10   3   8        3.51       47.11     47.26 o 
  11   3   8        2.86       -3.53     58.68 o 
  12   3   8        1.20       44.91     72.64 o 
 -16   4   8       56.92       60.03     52.95 o 
 -15   4   8       48.56       76.16     47.17 o 
 -14   4   8      201.27      232.69     41.85 o 
 -13   4   8       54.62       15.83     36.38 o 
 -12   4   8      339.34      313.37     36.39 o 
 -11   4   8        9.35       17.22     30.41 o 
 -10   4   8      287.51      264.39     35.54 o 
  -9   4   8       14.15       18.78     28.44 o 
  -8   4   8      581.78      514.82     56.68 o 
  -7   4   8      296.30      286.56     34.22 o 
  -6   4   8      294.74      241.70     22.85 o 
  -5   4   8     1470.55     1665.78     59.93 o 
  -4   4   8        2.33       -5.17     22.80 o 
  -3   4   8     2246.57     2227.58    105.39 o 
  -2   4   8       33.95       39.80     25.88 o 
  -1   4   8     2435.07     2717.75    129.28 o 
   0   4   8       62.64       59.80     25.42 o 
   1   4   8     1322.39     1268.37     35.69 o 
   2   4   8      208.47      203.69     26.46 o 
   3   4   8      384.16      442.60     30.02 o 
   4   4   8      319.60      254.82     29.47 o 
   5   4   8        2.70       29.61     30.29 o 
   6   4   8      152.12      132.12     31.91 o 
   7   4   8        6.06       66.51     39.25 o 
   8   4   8      224.13      316.76     44.92 o 
   9   4   8        0.10      -21.78     43.57 o 
  10   4   8       57.66      164.69     51.93 o 
  11   4   8        4.41        1.05     53.69 o 
  12   4   8       21.93        7.47     83.15 o 
 -15   5   8      121.46      104.21     47.25 o 
 -14   5   8       31.98       -4.27     44.39 o 
 -13   5   8      118.16      103.11     38.04 o 
 -12   5   8        3.56       33.68     35.20 o 
 -11   5   8      577.19      651.87     49.70 o 
 -10   5   8       42.95       64.83     32.49 o 
  -9   5   8      702.94      810.06     37.10 o 
  -8   5   8       55.53       72.55     25.53 o 
  -7   5   8      768.40      776.06     60.69 o 
  -6   5   8      591.79      575.91     53.63 o 
  -5   5   8       85.40       73.09     22.13 o 
  -4   5   8      641.91      652.59     42.78 o 
  -3   5   8      136.02      135.24     27.57 o 
  -2   5   8     2063.10     2049.37     43.35 o 
  -1   5   8        0.01       33.79     27.26 o 
   0   5   8     1918.42     1986.73     89.36 o 
   1   5   8        0.33       42.34     24.80 o 
   2   5   8      489.06      525.42     30.22 o 
   3   5   8      194.27      185.06     33.63 o 
   4   5   8      166.43      167.44     32.96 o 
   5   5   8       21.99       30.73     33.48 o 
   6   5   8       13.88      -17.69     35.38 o 
   7   5   8      195.58      258.77     41.30 o 
   8   5   8        1.68      -19.02     42.67 o 
   9   5   8      144.59      243.03     47.89 o 
  10   5   8       19.89       35.46     52.14 o 
  11   5   8       34.28       82.93     57.25 o 
 -15   6   8       24.26       46.96     50.16 o 
 -14   6   8        3.37       10.05     44.20 o 
 -13   6   8        3.53       -9.84     37.86 o 
 -12   6   8       77.17      112.88     36.75 o 
 -11   6   8        1.70       -1.58     31.37 o 
 -10   6   8      544.28      579.12     38.66 o 
  -9   6   8       41.36       32.09     31.13 o 
  -8   6   8      596.95      633.15     55.59 o 
  -7   6   8       40.06       76.11     25.34 o 
  -6   6   8      328.29      300.90     36.27 o 
  -5   6   8       14.94       15.37     22.46 o 
  -4   6   8      210.51      158.73     25.90 o 
  -3   6   8       39.30       72.88     24.92 o 
  -2   6   8       46.49       55.67     27.65 o 
  -1   6   8      936.09      932.92     53.43 o 
   0   6   8        0.06       78.38     31.86 o 
   1   6   8      512.79      545.13     33.72 o 
   2   6   8       47.33       60.32     30.45 o 
   3   6   8       28.92       26.59     31.10 o 
   4   6   8       10.70        6.73     31.99 o 
   5   6   8      116.75      102.41     35.94 o 
   6   6   8       15.72        7.39     38.05 o 
   7   6   8       13.12       23.58     40.97 o 
   8   6   8       74.26       84.11     44.37 o 
   9   6   8        0.40       41.81     48.26 o 
  10   6   8       11.36      -17.97     52.33 o 
  11   6   8        4.24       -1.50     58.90 o 
 -15   7   8        0.37       29.44     51.12 o 
 -14   7   8       21.26       83.79     50.06 o 
 -13   7   8        0.03       35.55     46.52 o 
 -12   7   8       57.86       67.49     42.70 o 
 -11   7   8        4.18      -15.55     35.94 o 
 -10   7   8       23.35        6.12     42.42 o 
  -9   7   8       16.97       37.06     33.32 o 
  -8   7   8       61.10       70.85     26.51 o 
  -7   7   8       49.28       43.19     25.85 o 
  -6   7   8      322.67      270.53     26.83 o 
  -5   7   8       33.63       20.99     26.54 o 
  -4   7   8      102.58       84.44     27.55 o 
  -3   7   8       77.41        9.98     28.51 o 
  -2   7   8       19.03       32.79     33.44 o 
  -1   7   8       21.98       44.19     32.77 o 
   0   7   8        0.08       10.64     31.77 o 
   1   7   8      142.56      181.36     39.80 o 
   2   7   8        0.36      -15.36     30.71 o 
   3   7   8      133.06       84.36     32.60 o 
   4   7   8       39.85       14.15     33.98 o 
   5   7   8       10.70      -10.54     36.30 o 
   6   7   8       12.11       23.27     38.73 o 
   7   7   8        5.48       33.20     41.66 o 
   8   7   8        4.84       -0.81     44.80 o 
   9   7   8        3.48       -0.04     50.07 o 
  10   7   8        2.97       22.53     56.94 o 
  11   7   8        0.67       30.99     59.82 o 
 -14   8   8       26.09       51.78     49.65 o 
 -13   8   8       95.94       51.16     45.24 o 
 -12   8   8       22.20       -9.64     40.34 o 
 -11   8   8      123.39       72.18     42.88 o 
 -10   8   8      263.17      301.02     47.33 o 
  -9   8   8        0.60       22.84     37.96 o 
  -8   8   8      418.08      369.69     50.45 o 
  -7   8   8      260.36      256.96     40.86 o 
  -6   8   8        2.16       20.43     26.53 o 
  -5   8   8      199.49      124.08     29.76 o 
  -4   8   8        1.52        4.84     36.25 o 
  -3   8   8      153.93      199.70     59.66 o 
  -2   8   8      205.14      169.64     35.93 o 
  -1   8   8      444.71      538.73     46.62 o 
   0   8   8        9.32       29.70     34.94 o 
   1   8   8       86.37       77.54     32.66 o 
   2   8   8      304.43      312.33     53.30 o 
   3   8   8       17.78       20.74     34.04 o 
   4   8   8        2.46       40.39     36.92 o 
   5   8   8        1.39      -14.39     36.73 o 
   6   8   8        0.96       14.95     40.40 o 
   7   8   8       51.26      113.10     43.07 o 
   8   8   8       68.41       -2.13     48.48 o 
   9   8   8        1.48      -25.65     51.30 o 
  10   8   8       39.92       62.78     57.61 o 
 -14   9   8       19.93       57.21     47.98 o 
 -13   9   8       64.07       64.29     44.36 o 
 -12   9   8       40.19       24.49     42.17 o 
 -11   9   8      205.74      236.48     44.91 o 
 -10   9   8        0.20        4.17     47.67 o 
  -9   9   8      547.72      672.79     63.45 o 
  -8   9   8       46.41       35.47     31.78 o 
  -7   9   8      191.52      199.31     31.24 o 
  -6   9   8      212.99      137.40     32.83 o 
  -5   9   8        0.97      -15.62     31.24 o 
  -4   9   8        2.94       -6.69     34.43 o 
  -3   9   8       73.10       14.66     36.40 o 
  -2   9   8      152.91      163.37     47.45 o 
  -1   9   8      135.81      133.63     43.24 o 
   0   9   8      392.05      431.40     47.91 o 
   1   9   8        0.15        1.57     38.07 o 
   2   9   8      137.82      143.99     35.18 o 
   3   9   8      115.86       54.56     36.84 o 
   4   9   8       74.26       86.35     39.71 o 
   5   9   8       29.05        9.84     39.98 o 
   6   9   8       16.70       26.51     43.78 o 
   7   9   8      109.27      129.35     48.02 o 
   8   9   8        0.11      -24.26     48.52 o 
   9   9   8       58.33       86.96     55.31 o 
  10   9   8       19.91      -29.02     58.05 o 
 -13  10   8        0.05      -16.44     44.60 o 
 -12  10   8      112.24       93.59     39.17 o 
 -11  10   8       40.11       45.20     42.97 o 
 -10  10   8      266.70      248.28     56.70 o 
  -9  10   8        1.80      -23.86     47.72 o 
  -8  10   8       85.89       65.08     33.44 o 
  -7  10   8       46.94       35.90     30.98 o 
  -6  10   8      193.03      135.61     35.08 o 
  -5  10   8      133.57      101.59     36.96 o 
  -4  10   8      114.56      131.03     37.21 o 
  -3  10   8       34.90       29.07     39.44 o 
  -2  10   8      151.83      216.55     42.85 o 
  -1  10   8      236.37      270.62     43.47 o 
   0  10   8       30.54       44.66     41.99 o 
   1  10   8       55.59      121.73     42.12 o 
   2  10   8        8.98       -3.49     40.62 o 
   3  10   8       32.70       82.89     44.29 o 
   4  10   8      119.26      106.24     46.69 o 
   5  10   8       29.57       59.20     48.94 o 
   6  10   8       27.55       15.92     44.45 o 
   7  10   8        5.42      -24.56     49.11 o 
   8  10   8       27.12       31.70     53.95 o 
   9  10   8        2.31      -25.70     56.72 o 
 -12  11   8       21.81      -19.74     39.47 o 
 -11  11   8       76.21      129.82     49.12 o 
 -10  11   8       19.41       22.04     45.09 o 
  -9  11   8        0.19       46.03     51.76 o 
  -8  11   8        2.43      -17.25     34.50 o 
  -7  11   8       31.68       51.12     36.18 o 
  -6  11   8        1.11       -1.56     35.21 o 
  -5  11   8       51.55       41.86     38.71 o 
  -4  11   8       46.23       28.44     41.48 o 
  -3  11   8        9.42       18.38     40.80 o 
  -2  11   8        2.42       26.96     43.04 o 
  -1  11   8      451.43      459.95     50.25 o 
   0  11   8        1.96      -12.23     44.20 o 
   1  11   8        5.00       22.79     44.90 o 
   2  11   8        0.08      -13.23     44.17 o 
   3  11   8        1.22       17.01     47.17 o 
   4  11   8        0.57       -8.55     48.76 o 
   5  11   8       53.84      109.51     52.41 o 
   6  11   8        4.05        1.05     55.33 o 
   7  11   8        0.11       -9.01     58.11 o 
   8  11   8        8.00       53.56     71.80 o 
 -11  12   8       12.13       37.06     46.05 o 
 -10  12   8       15.98       14.67     46.17 o 
  -9  12   8        1.08       35.08     42.22 o 
  -8  12   8       29.05        6.85     36.50 o 
  -7  12   8       50.62       35.62     39.34 o 
  -6  12   8        0.17       16.64     38.23 o 
  -5  12   8       72.92       58.66     44.22 o 
  -4  12   8        8.59       22.61     45.73 o 
  -3  12   8        2.51       -8.39     45.98 o 
  -2  12   8        0.02       24.22     47.69 o 
  -1  12   8        0.46       -1.67     47.36 o 
   0  12   8       15.65       34.19     49.82 o 
   1  12   8       12.48       36.38     49.81 o 
   2  12   8        9.02       -8.73     45.42 o 
   3  12   8        0.23        9.37     57.35 o 
   4  12   8        6.83       48.39     60.11 o 
   5  12   8        4.72       -6.16     62.24 o 
   6  12   8        0.03      -28.80     67.26 o 
   7  12   8        5.88      -34.58     69.15 o 
 -10  13   8        1.91       13.18     48.03 o 
  -9  13   8       92.33       22.66     47.35 o 
  -8  13   8        7.19      -20.26     58.23 o 
  -7  13   8       55.52       55.76     40.70 o 
  -6  13   8      117.41       74.50     43.05 o 
  -5  13   8       61.22       58.25     47.88 o 
  -4  13   8       84.83      113.02     48.81 o 
  -3  13   8        0.29        7.16     48.87 o 
  -2  13   8       54.21       59.28     58.68 o 
  -1  13   8        0.87       75.23     59.71 o 
   0  13   8       14.68        7.91     58.69 o 
   1  13   8        0.70       -7.51     60.74 o 
   2  13   8       27.81       50.03     55.47 o 
   3  13   8        9.68       26.89     56.40 o 
   4  13   8       31.73       35.08     63.74 o 
   5  13   8       24.70       14.00     64.00 o 
   6  13   8        3.17       19.03     71.03 o 
  -8  14   8       13.51       40.20     73.10 o 
  -7  14   8       23.15       35.52     51.24 o 
  -6  14   8       40.25       51.36     51.29 o 
  -5  14   8       35.46       52.03     53.14 o 
  -4  14   8       73.96       90.61     56.15 o 
  -3  14   8        5.55       -5.76     62.41 o 
  -2  14   8       16.42       23.99     63.50 o 
  -1  14   8       73.10      109.00     66.19 o 
   0  14   8        8.39       -0.97     66.27 o 
   1  14   8       21.89       -0.49     68.16 o 
   2  14   8        3.06       27.65     68.13 o 
   3  14   8        5.53      -28.57     61.44 o 
   4  14   8       43.07       40.58     64.66 o 
  -5  15   8       14.67       12.66     57.98 o 
  -4  15   8        4.17       11.12     60.05 o 
  -3  15   8       15.10       -9.30     62.71 o 
  -2  15   8        7.34       13.89     72.99 o 
  -1  15   8       27.74       93.25     73.79 o 
   0  15   8       52.37      144.74     75.77 o 
   1  15   8        1.19      -37.48     74.96 o 
 -16   1   9       48.87       64.13     48.20 o 
 -15   1   9       30.94       16.54     44.69 o 
 -14   1   9      122.45      158.53     40.79 o 
 -13   1   9        8.14       30.66     35.86 o 
 -12   1   9      201.43      143.19     34.72 o 
 -11   1   9       38.24       30.23     35.88 o 
 -10   1   9      544.64      651.73     52.06 o 
  -9   1   9       37.61       30.40     29.93 o 
  -8   1   9     1276.50     1254.79     64.99 o 
  -7   1   9       31.31       33.79     22.21 o 
  -6   1   9      526.40      555.08     59.91 o 
  -5   1   9     1426.40     1415.56     94.38 o 
  -4   1   9       77.44       97.18     27.57 o 
  -3   1   9     1484.95     1463.95     88.91 o 
  -2   1   9       14.55       22.68     27.13 o 
  -1   1   9      410.11      518.63     52.79 o 
   0   1   9       16.58       23.17     28.12 o 
   1   1   9      161.50       96.90     28.87 o 
   2   1   9       15.42       -1.94     30.09 o 
   3   1   9       25.76       59.30     30.33 o 
   4   1   9       27.29        6.82     31.88 o 
   5   1   9       20.78       25.45     32.85 o 
   6   1   9       12.17      -10.47     33.59 o 
   7   1   9       30.19       -3.72     33.76 o 
   8   1   9       37.63       41.25     34.07 o 
   9   1   9        0.48       14.33     39.31 o 
  10   1   9       63.65       66.34     40.51 o 
  11   1   9        0.16       15.54     43.85 o 
 -16   2   9       23.90       -2.00     47.47 o 
 -15   2   9      235.00      203.13     46.12 o 
 -14   2   9        6.05      -20.23     40.47 o 
 -13   2   9      562.18      624.44     44.41 o 
 -12   2   9        2.36      -14.08     33.28 o 
 -11   2   9     1237.52     1324.98     71.14 o 
 -10   2   9       40.49       23.83     30.64 o 
  -9   2   9      579.64      616.21     37.26 o 
  -8   2   9      125.36      128.56     24.16 o 
  -7   2   9      727.84      658.49     87.90 o 
  -6   2   9      798.75      933.80    133.79 o 
  -5   2   9       25.53        0.47     23.58 o 
  -4   2   9      905.96      856.85    106.27 o 
  -3   2   9      289.83      288.06     29.39 o 
  -2   2   9     2752.24     2562.54     60.21 o 
  -1   2   9      199.55      245.84     32.22 o 
   0   2   9      942.54     1018.18     38.71 o 
   1   2   9       14.66       -0.14     28.44 o 
   2   2   9      153.22      137.07     31.67 o 
   3   2   9      134.49       88.04     32.78 o 
   4   2   9      168.26      179.44     34.14 o 
   5   2   9        6.79       22.82     32.65 o 
   6   2   9       38.54        9.41     33.45 o 
   7   2   9      261.06      206.46     41.35 o 
   8   2   9       10.26       36.54     38.47 o 
   9   2   9      167.04      178.19     51.10 o 
  10   2   9       84.56       55.88     43.39 o 
  11   2   9       25.31       31.08     55.13 o 
 -15   3   9        6.73       22.62     44.22 o 
 -14   3   9      174.12      202.99     42.40 o 
 -13   3   9        0.22      -11.80     37.47 o 
 -12   3   9      661.71      612.49     39.94 o 
 -11   3   9       17.36       10.89     33.47 o 
 -10   3   9      785.31      885.84     83.29 o 
  -9   3   9      135.06       99.02     27.34 o 
  -8   3   9      282.78      239.66     37.25 o 
  -7   3   9       74.06       68.09     23.73 o 
  -6   3   9      275.90      235.64     34.29 o 
  -5   3   9      828.07      803.93     95.40 o 
  -4   3   9        7.44       25.19     24.36 o 
  -3   3   9      899.21      958.46     41.48 o 
  -2   3   9       70.58       76.86     28.36 o 
  -1   3   9     2438.99     2659.37     54.95 o 
   0   3   9        5.79       25.61     31.02 o 
   1   3   9      148.65      146.02     30.72 o 
   2   3   9       40.22       41.16     30.84 o 
   3   3   9       98.00      173.53     32.75 o 
   4   3   9       41.24       15.62     33.46 o 
   5   3   9        8.62        5.28     33.38 o 
   6   3   9       97.83       93.81     34.59 o 
   7   3   9        0.22       31.50     36.23 o 
   8   3   9      194.37      307.94     59.12 o 
   9   3   9       15.90       29.53     53.69 o 
  10   3   9       59.20       67.36     56.14 o 
  11   3   9        4.96       39.56     56.50 o 
 -15   4   9        8.10      -10.03     45.01 o 
 -14   4   9        1.24       36.12     41.13 o 
 -13   4   9       25.50       -0.73     38.14 o 
 -12   4   9        5.17       -5.49     34.40 o 
 -11   4   9      195.99      228.07     34.73 o 
 -10   4   9       32.02       13.38     34.59 o 
  -9   4   9       25.25       18.59     30.85 o 
  -8   4   9        7.52      -12.30     24.60 o 
  -7   4   9       33.41        7.08     24.87 o 
  -6   4   9        1.21        6.61     22.81 o 
  -5   4   9      279.85      275.04     38.20 o 
  -4   4   9      141.54      164.17     26.22 o 
  -3   4   9       61.46       72.86     25.69 o 
  -2   4   9      441.49      458.53     32.98 o 
  -1   4   9      655.72      638.42     34.63 o 
   0   4   9      360.24      348.97     32.90 o 
   1   4   9       33.35        7.30     29.04 o 
   2   4   9      180.93      162.94     31.66 o 
   3   4   9        0.60      -15.16     31.87 o 
   4   4   9        9.60       21.27     33.51 o 
   5   4   9       16.58       37.33     39.47 o 
   6   4   9       10.06       17.59     43.33 o 
   7   4   9       29.82      124.75     48.36 o 
   8   4   9        0.01      -17.84     51.61 o 
   9   4   9       64.46       59.38     54.57 o 
  10   4   9        2.79       57.79     59.79 o 
  11   4   9       15.99       45.09     65.35 o 
 -15   5   9        2.02       13.97     50.64 o 
 -14   5   9       12.49       27.55     44.17 o 
 -13   5   9       12.36       11.48     40.74 o 
 -12   5   9       39.02       27.31     36.94 o 
 -11   5   9       24.76       13.22     35.76 o 
 -10   5   9       43.17       27.50     36.57 o 
  -9   5   9      168.22      160.94     36.33 o 
  -8   5   9        1.48      -13.94     27.87 o 
  -7   5   9      176.95      122.42     30.44 o 
  -6   5   9      136.07       91.51     24.71 o 
  -5   5   9       80.69       80.05     24.47 o 
  -4   5   9      273.42      213.98     27.75 o 
  -3   5   9      249.68      250.76     32.26 o 
  -2   5   9      136.39      104.49     31.02 o 
  -1   5   9       16.03        4.98     28.57 o 
   0   5   9        3.19       18.08     28.70 o 
   1   5   9      234.65      261.02     30.29 o 
   2   5   9       86.91       70.78     32.50 o 
   3   5   9       81.76      105.49     37.57 o 
   4   5   9       10.64      -10.29     37.31 o 
   5   5   9        4.71       21.23     41.57 o 
   6   5   9        0.87       -4.13     44.60 o 
   7   5   9        2.85       16.40     48.86 o 
   8   5   9        0.12       31.93     51.71 o 
   9   5   9        4.62      -28.84     57.68 o 
  10   5   9        0.03       42.70     64.54 o 
 -15   6   9       52.38       54.86     56.57 o 
 -14   6   9        1.00       10.83     47.41 o 
 -13   6   9      108.43      108.91     42.42 o 
 -12   6   9        3.02        2.44     36.87 o 
 -11   6   9      358.64      357.84     41.05 o 
 -10   6   9       84.94       80.47     35.94 o 
  -9   6   9        9.11        3.80     37.35 o 
  -8   6   9      242.24      169.19     30.30 o 
  -7   6   9        1.61       -4.74     27.89 o 
  -6   6   9      164.64      132.74     30.83 o 
  -5   6   9       10.78        1.38     26.25 o 
  -4   6   9      128.67      104.58     25.19 o 
  -3   6   9       57.18       39.62     31.03 o 
  -2   6   9     1479.59     1555.43     44.57 o 
  -1   6   9       16.02       28.32     34.51 o 
   0   6   9      532.45      600.92     41.44 o 
   1   6   9       89.25       46.21     31.89 o 
   2   6   9       81.12      100.75     32.94 o 
   3   6   9      101.60       88.79     35.15 o 
   4   6   9      105.74      133.74     36.45 o 
   5   6   9        4.81       -8.91     37.35 o 
   6   6   9        1.16       26.00     45.61 o 
   7   6   9       73.45       84.63     51.50 o 
   8   6   9        1.18       -6.47     52.62 o 
   9   6   9       40.16       64.87     63.81 o 
  10   6   9       13.25       33.30     66.61 o 
 -14   7   9       72.27      -13.83     51.05 o 
 -13   7   9        2.17       -5.50     46.97 o 
 -12   7   9      268.39      251.82     44.28 o 
 -11   7   9        3.97        4.93     47.95 o 
 -10   7   9      328.84      265.75     52.77 o 
  -9   7   9       56.03       23.88     42.35 o 
  -8   7   9       43.65       70.79     32.54 o 
  -7   7   9      102.68       95.87     29.36 o 
  -6   7   9      201.43      188.89     30.84 o 
  -5   7   9      329.51      300.30     46.64 o 
  -4   7   9      137.94      127.23     28.88 o 
  -3   7   9      383.05      347.26     38.38 o 
  -2   7   9      176.36      205.99     38.27 o 
  -1   7   9     2192.35     2362.52    151.74 o 
   0   7   9       80.96       48.35     36.43 o 
   1   7   9       38.82       71.21     33.61 o 
   2   7   9      155.87      110.98     35.08 o 
   3   7   9        1.37       17.73     35.79 o 
   4   7   9       49.18       45.03     36.96 o 
   5   7   9       11.40       51.06     40.64 o 
   6   7   9        5.49       -2.99     42.22 o 
   7   7   9        5.90       30.58     45.37 o 
   8   7   9       64.80       25.78     55.99 o 
   9   7   9        0.03        3.85     61.41 o 
  10   7   9       18.99      -21.00     67.80 o 
 -14   8   9        0.19       -8.98     52.32 o 
 -13   8   9       46.20        7.77     47.90 o 
 -12   8   9       10.85      -22.67     45.34 o 
 -11   8   9      150.46      137.09     59.19 o 
 -10   8   9      108.19       60.59     53.34 o 
  -9   8   9       41.45       53.73     46.00 o 
  -8   8   9       13.05       -4.18     30.44 o 
  -7   8   9        3.01       -7.20     29.53 o 
  -6   8   9       80.64       74.70     33.24 o 
  -5   8   9        3.11        9.76     33.69 o 
  -4   8   9      108.44      102.89     54.19 o 
  -3   8   9       12.31      -10.57     39.99 o 
  -2   8   9       92.05       24.91     37.18 o 
  -1   8   9      459.11      498.03     43.96 o 
   0   8   9      487.07      519.69     44.89 o 
   1   8   9       46.44       21.48     34.95 o 
   2   8   9       15.99      -17.69     35.38 o 
   3   8   9       75.11       63.85     37.48 o 
   4   8   9        1.57      -19.77     39.54 o 
   5   8   9       83.95       93.42     41.11 o 
   6   8   9        0.08       -7.04     43.53 o 
   7   8   9       18.48        9.81     47.61 o 
   8   8   9        1.68       11.30     52.76 o 
   9   8   9       24.88       52.94     64.24 o 
 -13   9   9       15.26       14.17     48.68 o 
 -12   9   9        8.92       19.75     44.16 o 
 -11   9   9        2.92       36.41     50.09 o 
 -10   9   9       31.51       17.63     55.90 o 
  -9   9   9       18.92       38.13     48.25 o 
  -8   9   9        4.65        3.32     37.64 o 
  -7   9   9        8.81       21.60     37.19 o 
  -6   9   9        2.39        1.29     32.54 o 
  -5   9   9       50.97       29.59     34.80 o 
  -4   9   9        4.33      -20.53     41.07 o 
  -3   9   9       14.31       22.29     42.59 o 
  -2   9   9      104.59      118.30     44.22 o 
  -1   9   9        0.06       18.01     44.94 o 
   0   9   9       49.50       48.48     45.73 o 
   1   9   9       26.82       37.17     45.34 o 
   2   9   9        4.12      -20.26     40.52 o 
   3   9   9       11.05       20.92     39.36 o 
   4   9   9        8.42       36.38     41.76 o 
   5   9   9        6.55        8.52     43.36 o 
   6   9   9       11.72       -8.66     45.92 o 
   7   9   9        4.31      -24.89     49.79 o 
   8   9   9        0.02       -5.84     55.10 o 
 -12  10   9        1.01      -12.45     43.10 o 
 -11  10   9       33.37       30.86     52.05 o 
 -10  10   9        0.19       10.57     70.53 o 
  -9  10   9       28.64       25.82     58.47 o 
  -8  10   9       20.22        8.48     38.64 o 
  -7  10   9       31.50        9.25     34.63 o 
  -6  10   9       68.04       72.86     38.70 o 
  -5  10   9       25.96        4.55     38.85 o 
  -4  10   9        2.38       -3.34     40.80 o 
  -3  10   9        5.08      -22.26     44.53 o 
  -2  10   9       59.55       70.19     46.67 o 
  -1  10   9      164.52      176.49     49.95 o 
   0  10   9      162.45      174.08     51.36 o 
   1  10   9       12.78       32.08     49.36 o 
   2  10   9      235.34      184.19     46.72 o 
   3  10   9       35.00       14.95     47.21 o 
   4  10   9       76.23       59.73     49.46 o 
   5  10   9       33.56       36.07     52.46 o 
   6  10   9       13.44       45.46     55.92 o 
   7  10   9       11.79       23.81     59.94 o 
   8  10   9        0.56       -2.84     57.24 o 
 -11  11   9        1.93      -24.53     49.06 o 
 -10  11   9       89.12      106.60     78.80 o 
  -9  11   9       17.19       23.51     62.42 o 
  -8  11   9       16.38      -21.24     60.71 o 
  -7  11   9      155.00       75.82     42.82 o 
  -6  11   9       24.14       36.84     41.31 o 
  -5  11   9      181.69      174.76     43.30 o 
  -4  11   9        7.69       -8.58     46.58 o 
  -3  11   9       61.44       50.50     49.45 o 
  -2  11   9       46.12       92.26     52.98 o 
  -1  11   9      444.38      388.72     70.96 o 
   0  11   9       25.31       36.92     55.34 o 
   1  11   9      125.15      101.81     55.34 o 
   2  11   9      170.14      196.93     51.47 o 
   3  11   9       26.12       90.08     50.40 o 
   4  11   9      160.46      213.04     55.44 o 
   5  11   9        0.99      -24.66     54.03 o 
   6  11   9       19.56       15.22     59.78 o 
   7  11   9        1.04       13.60     65.24 o 
 -10  12   9        5.39       -1.88     52.27 o 
  -9  12   9      118.16       80.67     70.93 o 
  -8  12   9       10.25      -26.09     66.08 o 
  -7  12   9       28.97       31.97     45.82 o 
  -6  12   9      204.22      162.92     42.75 o 
  -5  12   9        8.31      -20.62     46.00 o 
  -4  12   9      131.33      137.50     46.93 o 
  -3  12   9        1.17      -22.81     45.62 o 
  -2  12   9        9.54       35.26     51.56 o 
  -1  12   9       61.00       34.36     55.78 o 
   0  12   9      141.66      202.98     61.58 o 
   1  12   9        0.16      -19.24     58.61 o 
   2  12   9       37.77       37.35     52.43 o 
   3  12   9       30.98       26.55     56.10 o 
   4  12   9       32.87       33.71     64.67 o 
   5  12   9       71.27      110.00     69.23 o 
  -8  13   9        4.90      -24.62     70.67 o 
  -7  13   9        0.60       20.44     41.36 o 
  -6  13   9        2.74      -14.39     45.96 o 
  -5  13   9       16.98       44.58     48.55 o 
  -4  13   9        6.62       -4.78     47.77 o 
  -3  13   9        1.10        9.34     51.41 o 
  -2  13   9        1.68       13.41     54.58 o 
  -1  13   9       21.00      -25.82     63.93 o 
   0  13   9        1.20       17.00     72.00 o 
   1  13   9       27.73       34.59     74.41 o 
   2  13   9        0.45       -4.54     74.46 o 
   3  13   9       26.29       64.71     68.18 o 
   4  13   9       18.37        2.68     69.08 o 
  -6  14   9        0.03       12.29     49.91 o 
  -5  14   9        0.68       14.69     59.93 o 
  -4  14   9        0.05      -11.64     61.27 o 
  -3  14   9        0.48      -29.20     58.40 o 
  -2  14   9        0.08      -21.25     67.02 o 
  -1  14   9        3.19       12.64     69.92 o 
   0  14   9        0.38       34.03     73.36 o 
   1  14   9       13.60       28.44     83.37 o 
   2  14   9        0.05      -10.00     84.73 o 
 -15   0  10        3.17       -2.22     64.86 o 
 -14   0  10      337.58      357.98     61.92 o 
 -13   0  10        5.86      -19.77     55.16 o 
 -12   0  10      479.14      469.17     65.24 o 
 -11   0  10       11.99       10.52     54.34 o 
 -10   0  10      330.10      349.73     81.29 o 
  -9   0  10       17.23      -29.53     59.06 o 
  -8   0  10        3.66        0.29     35.90 o 
  -7   0  10        4.56        6.17     39.77 o 
  -6   0  10      774.31      666.36    169.95 o 
  -5   0  10      289.15      415.51     91.35 o 
  -4   0  10       13.15       61.66     40.13 o 
  -3   0  10      714.15      800.63     53.12 o 
  -2   0  10      900.32      803.96     55.46 o 
  -1   0  10     4032.49     4378.69     91.23 o 
   0   0  10       57.85       94.83     47.36 o 
   1   0  10        8.92       -2.39     45.17 o 
   2   0  10     1024.49      953.00    132.07 o 
   3   0  10        1.37       28.40     48.27 o 
   4   0  10      237.86      180.54     48.80 o 
   5   0  10       11.19        8.29     47.46 o 
   6   0  10        1.84       38.30     52.24 o 
   7   0  10       12.20        4.60     47.02 o 
   8   0  10       55.00       87.36     53.60 o 
   9   0  10        8.13      -28.69     57.37 o 
  10   0  10       59.50      105.21     93.89 o 
 -15   1  10       65.66       60.40     45.75 o 
 -14   1  10        0.98        3.55     40.99 o 
 -13   1  10      329.50      316.02     41.56 o 
 -12   1  10       50.84       57.36     41.98 o 
 -11   1  10      404.09      507.27     47.45 o 
 -10   1  10      205.67      249.44     37.91 o 
  -9   1  10       39.60       36.04     38.36 o 
  -8   1  10      153.81       81.28     27.65 o 
  -7   1  10      230.66      102.06     28.79 o 
  -6   1  10       18.75        6.47     27.44 o 
  -5   1  10        2.93        7.11     27.81 o 
  -4   1  10        6.05       11.52     28.04 o 
  -3   1  10      471.97      492.35     59.37 o 
  -2   1  10     1353.38     1392.74     61.25 o 
  -1   1  10       16.86       46.55     31.07 o 
   0   1  10      286.19      277.12     34.73 o 
   1   1  10      401.60      410.25     50.78 o 
   2   1  10        0.70       31.74     33.16 o 
   3   1  10      299.81      320.91     50.87 o 
   4   1  10        0.17       20.33     33.21 o 
   5   1  10       50.67      130.25     35.61 o 
   6   1  10       27.45       22.37     35.69 o 
   7   1  10       48.83       37.80     34.86 o 
   8   1  10        0.03       -2.20     37.50 o 
   9   1  10       51.22       66.42     40.08 o 
  10   1  10       16.11        8.87     41.62 o 
 -15   2  10        0.04       19.49     45.28 o 
 -14   2  10       11.14        5.15     41.69 o 
 -13   2  10        8.86       16.24     38.16 o 
 -12   2  10       49.99       55.49     45.91 o 
 -11   2  10       58.89       70.74     42.08 o 
 -10   2  10       32.41       31.75     38.94 o 
  -9   2  10      259.91      306.73     41.39 o 
  -8   2  10      112.66       69.60     27.16 o 
  -7   2  10       26.42       20.41     28.04 o 
  -6   2  10      173.25      141.35     34.66 o 
  -5   2  10       12.88        0.13     27.86 o 
  -4   2  10        8.99       21.64     28.56 o 
  -3   2  10      113.62      117.35     33.06 o 
  -2   2  10       17.91       20.37     30.86 o 
  -1   2  10       26.83       52.36     31.10 o 
   0   2  10      272.51      270.45     34.34 o 
   1   2  10       19.34        7.91     32.69 o 
   2   2  10        2.33        2.95     33.12 o 
   3   2  10        8.17        1.52     34.52 o 
   4   2  10        8.32       12.32     40.17 o 
   5   2  10        0.02       15.42     33.34 o 
   6   2  10       73.24       61.39     36.17 o 
   7   2  10        0.15        1.72     35.77 o 
   8   2  10        2.86        5.62     36.00 o 
   9   2  10        9.81      -25.04     50.07 o 
  10   2  10        0.79      -29.01     58.03 o 
 -15   3  10       78.30       50.98     47.67 o 
 -14   3  10       10.87       -3.28     45.67 o 
 -13   3  10      134.54      118.04     46.05 o 
 -12   3  10        6.40       21.99     41.93 o 
 -11   3  10      256.70      304.13     42.11 o 
 -10   3  10        8.72       -3.36     39.85 o 
  -9   3  10       22.81       53.01     42.08 o 
  -8   3  10       39.40       13.10     25.64 o 
  -7   3  10      402.07      314.94     82.77 o 
  -6   3  10        8.92       32.12     27.26 o 
  -5   3  10      160.84      162.48     29.45 o 
  -4   3  10        4.67       36.53     29.06 o 
  -3   3  10      379.25      396.41     45.18 o 
  -2   3  10      849.75      883.27     40.21 o 
  -1   3  10      376.59      473.16     40.46 o 
   0   3  10       53.27       58.20     32.20 o 
   1   3  10        8.35      -15.86     31.73 o 
   2   3  10      145.58      191.84     35.59 o 
   3   3  10      138.79      111.71     37.50 o 
   4   3  10       81.26       89.51     37.92 o 
   5   3  10        6.21       10.86     34.47 o 
   6   3  10        4.77       11.70     36.32 o 
   7   3  10       21.82       66.04     51.02 o 
   8   3  10        0.03       44.29     51.26 o 
   9   3  10       28.88       59.92     57.04 o 
  10   3  10       21.59        9.36     61.43 o 
 -15   4  10        0.03      -15.64     50.91 o 
 -14   4  10      270.22      296.51     52.26 o 
 -13   4  10        1.66      -21.19     42.38 o 
 -12   4  10      549.07      582.34     45.84 o 
 -11   4  10       86.20       62.91     44.30 o 
 -10   4  10      570.32      543.12     48.13 o 
  -9   4  10      165.43      172.96     40.93 o 
  -8   4  10        2.57       25.23     26.11 o 
  -7   4  10      181.51      148.02     35.45 o 
  -6   4  10      150.34       83.31     28.41 o 
  -5   4  10      242.02      192.10     46.05 o 
  -4   4  10        0.73       31.16     29.39 o 
  -3   4  10      535.08      559.00     48.23 o 
  -2   4  10      624.60      531.53     51.68 o 
  -1   4  10     2221.17     2464.97     77.21 o 
   0   4  10        4.93      -16.29     32.59 o 
   1   4  10       12.76       34.49     33.30 o 
   2   4  10      500.10      382.70     56.97 o 
   3   4  10       36.34      110.19     40.16 o 
   4   4  10      168.63      148.24     45.23 o 
   5   4  10        6.09       44.93     45.92 o 
   6   4  10       53.59       91.78     48.40 o 
   7   4  10       31.06        5.74     51.93 o 
   8   4  10       66.10      173.04     55.24 o 
   9   4  10        7.42       61.42     56.67 o 
  10   4  10       18.41      -14.35     62.38 o 
 -14   5  10        7.82      -24.11     48.22 o 
 -13   5  10      411.51      405.10     48.53 o 
 -12   5  10       50.33       45.31     42.13 o 
 -11   5  10      411.24      429.20     50.66 o 
 -10   5  10      227.95      208.61     46.78 o 
  -9   5  10      128.88      151.47     38.84 o 
  -8   5  10      113.87       97.27     40.56 o 
  -7   5  10        0.93       -4.94     26.73 o 
  -6   5  10      313.52      308.63     52.86 o 
  -5   5  10      113.00       70.73     28.96 o 
  -4   5  10      831.12      807.03    115.53 o 
  -3   5  10      156.64      130.23     32.32 o 
  -2   5  10      889.30     1006.78     56.69 o 
  -1   5  10      202.62      161.92     34.26 o 
   0   5  10      349.15      484.12     43.76 o 
   1   5  10      114.62       93.39     38.26 o 
   2   5  10        8.27       22.87     39.48 o 
   3   5  10       52.70       89.61     42.60 o 
   4   5  10       40.20       97.39     43.39 o 
   5   5  10      120.16      141.83     47.78 o 
   6   5  10        0.18      -24.12     48.24 o 
   7   5  10       81.10      119.40     55.85 o 
   8   5  10        0.71       14.14     58.47 o 
   9   5  10       39.94       25.34     63.30 o 
 -14   6  10       81.29       71.59     58.60 o 
 -13   6  10       18.19      -20.24     49.90 o 
 -12   6  10       82.07       92.94     44.52 o 
 -11   6  10        4.69       25.47     43.36 o 
 -10   6  10       37.51       23.17     46.26 o 
  -9   6  10        5.59       -9.03     39.03 o 
  -8   6  10       66.71       26.40     30.29 o 
  -7   6  10        0.67       -9.24     25.79 o 
  -6   6  10      102.35      115.56     43.75 o 
  -5   6  10      493.26      428.53     72.16 o 
  -4   6  10        2.61      -11.03     29.61 o 
  -3   6  10      482.29      503.05     67.53 o 
  -2   6  10        4.66      -18.36     36.72 o 
  -1   6  10       75.02       67.16     36.95 o 
   0   6  10       35.08      -10.14     37.43 o 
   1   6  10      141.81      192.55     40.31 o 
   2   6  10        6.03       23.46     40.49 o 
   3   6  10       79.41      158.28     44.26 o 
   4   6  10       15.26       80.48     47.49 o 
   5   6  10        0.82      -10.66     45.19 o 
   6   6  10      144.47      194.79     52.64 o 
   7   6  10       13.40       23.02     55.29 o 
   8   6  10        5.17       17.99     60.61 o 
   9   6  10        0.17      -23.47     64.67 o 
 -13   7  10        0.03       -9.38     55.60 o 
 -12   7  10        1.15        3.42     52.74 o 
 -11   7  10       36.00       83.85     57.18 o 
 -10   7  10        3.15      -13.07     53.42 o 
  -9   7  10        0.53        0.25     46.64 o 
  -8   7  10       33.89       55.54     32.76 o 
  -7   7  10       71.85       46.48     34.05 o 
  -6   7  10        0.22        8.36     29.63 o 
  -5   7  10        4.78       -4.75     28.03 o 
  -4   7  10        2.79       10.18     32.42 o 
  -3   7  10      170.88      188.89     41.42 o 
  -2   7  10       44.58       79.06     40.21 o 
  -1   7  10       14.29      -19.47     38.94 o 
   0   7  10      127.51       72.62     45.73 o 
   1   7  10        3.76       24.85     40.51 o 
   2   7  10       11.68       22.20     40.17 o 
   3   7  10        1.35       -5.55     43.52 o 
   4   7  10        3.65        4.17     45.60 o 
   5   7  10       28.32      -14.55     48.00 o 
   6   7  10        2.15       -7.43     52.91 o 
   7   7  10        2.11        7.90     56.58 o 
   8   7  10        1.86       62.20     61.98 o 
 -13   8  10        0.30       -6.50     54.94 o 
 -12   8  10       84.55        9.57     55.58 o 
 -11   8  10       21.51       89.21     59.63 o 
 -10   8  10      133.78      144.23     57.14 o 
  -9   8  10        5.65       -9.68     47.60 o 
  -8   8  10       48.71       66.34     36.22 o 
  -7   8  10      101.79       88.25     37.68 o 
  -6   8  10      180.98      183.58     47.82 o 
  -5   8  10      197.96      149.59     37.52 o 
  -4   8  10        6.37      -17.44     34.87 o 
  -3   8  10       91.95       99.74     42.22 o 
  -2   8  10      151.28      140.02     45.76 o 
  -1   8  10       28.13       27.55     41.50 o 
   0   8  10        1.67      -20.38     41.82 o 
   1   8  10        2.82      -20.53     41.06 o 
   2   8  10        8.15      -21.17     42.33 o 
   3   8  10       29.26       78.59     46.55 o 
   4   8  10       11.45      -23.90     48.53 o 
   5   8  10        0.12       -9.77     51.44 o 
   6   8  10        0.22       68.37     55.26 o 
   7   8  10        5.02       -9.75     61.83 o 
   8   8  10        0.09      -11.54     61.94 o 
 -12   9  10        7.13      -18.25     55.09 o 
 -11   9  10      138.83      165.06     66.03 o 
 -10   9  10       69.26      112.27     70.02 o 
  -9   9  10      161.95      202.63     61.81 o 
  -8   9  10       57.45       66.03     55.98 o 
  -7   9  10       39.70       32.47     39.92 o 
  -6   9  10      325.29      364.59     85.39 o 
  -5   9  10       26.18        4.40     39.90 o 
  -4   9  10      265.55      252.17     70.36 o 
  -3   9  10       10.69       -6.63     42.79 o 
  -2   9  10        6.12        3.37     49.01 o 
  -1   9  10        1.17      -24.29     48.57 o 
   0   9  10      126.65      159.43     51.11 o 
   1   9  10       17.46       49.38     50.74 o 
   2   9  10       93.53       57.99     52.25 o 
   3   9  10       15.76       35.99     53.78 o 
   4   9  10       54.58       47.81     49.83 o 
   5   9  10       64.51       56.94     54.22 o 
   6   9  10        0.80       14.85     57.61 o 
   7   9  10       22.49       59.66     62.12 o 
 -11  10  10        4.42      -37.67     75.35 o 
 -10  10  10       80.88      115.54     74.30 o 
  -9  10  10      169.90      142.83     63.72 o 
  -8  10  10       30.78       48.45     61.76 o 
  -7  10  10      118.56       63.62     42.40 o 
  -6  10  10        0.21       16.99     39.81 o 
  -5  10  10      152.20       72.96     38.16 o 
  -4  10  10        0.46        1.61     46.35 o 
  -3  10  10      155.03      197.33     52.15 o 
  -2  10  10       34.53        6.91     50.44 o 
  -1  10  10      128.87      138.72     79.50 o 
   0  10  10       35.10       23.26     55.19 o 
   1  10  10       76.78       84.53     55.93 o 
   2  10  10       53.60       45.82     51.63 o 
   3  10  10        5.38       37.78     58.67 o 
   4  10  10       19.17      -10.28     62.29 o 
   5  10  10        3.09      -33.34     66.68 o 
   6  10  10       47.58       62.71     72.46 o 
 -10  11  10        1.93       56.10     83.19 o 
  -9  11  10        9.56       -1.99     70.19 o 
  -8  11  10       26.45       58.95     64.27 o 
  -7  11  10       17.30       12.69     44.41 o 
  -6  11  10       22.75        8.95     41.33 o 
  -5  11  10        0.33       44.75     41.78 o 
  -4  11  10       10.29       15.32     44.60 o 
  -3  11  10        2.16       11.71     49.31 o 
  -2  11  10       52.78       94.71     56.33 o 
  -1  11  10        5.33       27.65     57.40 o 
   0  11  10       15.98       26.75     58.85 o 
   1  11  10       54.48       12.28     56.83 o 
   2  11  10       45.29       43.06     58.69 o 
   3  11  10        1.86       26.07     57.39 o 
   4  11  10       18.94       23.03     66.13 o 
   5  11  10        1.49      -22.99     68.18 o 
  -9  12  10        2.46        7.92     72.95 o 
  -8  12  10       13.17        0.78     72.17 o 
  -7  12  10       12.95      -22.57     45.14 o 
  -6  12  10       17.60       24.72     48.14 o 
  -5  12  10       11.76       34.01     45.73 o 
  -4  12  10        0.35      -23.30     46.61 o 
  -3  12  10       29.51       20.23     52.63 o 
  -2  12  10        3.80      -29.07     58.14 o 
  -1  12  10        0.09      -11.32     63.29 o 
   0  12  10       16.75       -2.14     62.82 o 
   1  12  10       12.40       39.34     63.56 o 
   2  12  10        4.58      -30.72     61.43 o 
   3  12  10        9.55        2.82     61.04 o 
   4  12  10        1.74       13.38     62.67 o 
  -7  13  10        5.28       -3.42     51.25 o 
  -6  13  10       93.54       66.55     50.08 o 
  -5  13  10        3.00       31.84     52.14 o 
  -4  13  10       67.40       82.94     57.16 o 
  -3  13  10        0.90       63.08     60.91 o 
  -2  13  10       25.81       -8.43     61.49 o 
  -1  13  10       26.17       37.68     68.71 o 
   0  13  10       32.92       23.50     82.25 o 
   1  13  10        9.07      136.83     85.10 o 
   2  13  10        5.77      -14.37     83.73 o 
 -14   1  11       91.56       74.10     50.09 o 
 -13   1  11        0.08       12.59     49.54 o 
 -12   1  11      160.01      102.81     54.89 o 
 -11   1  11      119.72      113.05     45.54 o 
 -10   1  11      168.95      172.58     44.32 o 
  -9   1  11        9.97       37.54     45.56 o 
  -8   1  11       28.30       28.80     27.37 o 
  -7   1  11      201.32       85.45     37.18 o 
  -6   1  11      196.49      116.57     34.64 o 
  -5   1  11      179.65      144.85     42.57 o 
  -4   1  11        5.17        2.50     29.56 o 
  -3   1  11      186.27      168.46     33.69 o 
  -2   1  11      601.10      618.62     54.08 o 
  -1   1  11      453.31      565.63     41.16 o 
   0   1  11        0.37      -17.11     34.22 o 
   1   1  11        6.28       36.47     35.96 o 
   2   1  11       88.24      111.13     38.38 o 
   3   1  11        2.27       15.80     37.39 o 
   4   1  11       52.06       -4.09     38.00 o 
   5   1  11        1.20       26.25     35.50 o 
   6   1  11        1.32      -15.88     36.00 o 
   7   1  11        0.69        3.84     36.02 o 
   8   1  11        0.08      -19.04     38.08 o 
   9   1  11       10.82      -17.16     40.20 o 
 -14   2  11        4.37       10.98     51.77 o 
 -13   2  11      503.77      489.86     57.54 o 
 -12   2  11       73.34       72.88     55.36 o 
 -11   2  11      436.92      497.83     64.76 o 
 -10   2  11      411.27      474.77     61.61 o 
  -9   2  11      111.07       88.98     48.64 o 
  -8   2  11      424.52      358.89     90.63 o 
  -7   2  11       55.59       24.91     28.51 o 
  -6   2  11      524.36      438.61     93.36 o 
  -5   2  11       33.93       19.26     29.38 o 
  -4   2  11      620.70      553.03     57.87 o 
  -3   2  11      386.70      349.84     37.15 o 
  -2   2  11      274.36      406.36     52.26 o 
  -1   2  11      370.96      340.44     45.97 o 
   0   2  11      263.87      304.97     38.88 o 
   1   2  11       10.84       38.11     36.19 o 
   2   2  11       24.53       84.25     37.64 o 
   3   2  11       82.11      101.12     40.34 o 
   4   2  11       16.71       33.72     40.32 o 
   5   2  11      158.10      128.11     41.15 o 
   6   2  11       24.69       19.87     35.10 o 
   7   2  11       17.75       -0.37     36.98 o 
   8   2  11        0.29      -23.64     47.28 o 
   9   2  11       35.93       -9.11     50.38 o 
 -14   3  11      162.88      139.36     51.58 o 
 -13   3  11       38.94       28.32     51.52 o 
 -12   3  11      280.92      198.77     52.39 o 
 -11   3  11      136.91      196.14     55.16 o 
 -10   3  11      227.80      356.98     54.99 o 
  -9   3  11      229.10      327.75     51.66 o 
  -8   3  11        0.34       -8.52     27.18 o 
  -7   3  11      459.19      359.87     92.55 o 
  -6   3  11       94.00       72.77     35.02 o 
  -5   3  11      480.82      440.28    104.72 o 
  -4   3  11       15.91        1.40     31.90 o 
  -3   3  11     1192.92     1403.25     89.81 o 
  -2   3  11      345.77      369.52     37.89 o 
  -1   3  11      476.67      565.87     52.64 o 
   0   3  11       60.55       22.21     35.40 o 
   1   3  11        6.57       27.44     36.31 o 
   2   3  11      203.64      210.63     39.89 o 
   3   3  11        9.83       60.45     37.74 o 
   4   3  11       62.17      140.85     42.53 o 
   5   3  11       10.18      -20.40     46.85 o 
   6   3  11       73.26      157.91     52.11 o 
   7   3  11        3.67       -2.19     49.57 o 
   8   3  11       26.46       15.12     55.98 o 
   9   3  11        1.29       39.95     57.25 o 
 -14   4  11        1.61      -11.02     53.96 o 
 -13   4  11       31.52       40.64     54.37 o 
 -12   4  11       23.58       20.01     51.46 o 
 -11   4  11        7.72        4.78     50.48 o 
 -10   4  11        0.20      -10.82     50.58 o 
  -9   4  11       24.27       25.21     46.22 o 
  -8   4  11       68.57       19.89     29.97 o 
  -7   4  11       31.22       32.11     28.92 o 
  -6   4  11      100.12       83.18     33.66 o 
  -5   4  11       22.63        8.13     28.86 o 
  -4   4  11      253.67      233.74     42.57 o 
  -3   4  11       42.54       60.51     33.28 o 
  -2   4  11      551.64      700.82     42.28 o 
  -1   4  11       83.86       91.27     35.86 o 
   0   4  11        0.96       39.07     36.70 o 
   1   4  11      159.09      199.93     39.06 o 
   2   4  11        0.20      -15.54     42.31 o 
   3   4  11       25.12       23.67     45.28 o 
   4   4  11        9.87       51.52     48.44 o 
   5   4  11        0.08       10.83     51.15 o 
   6   4  11        9.50       47.60     53.05 o 
   7   4  11        4.05        2.46     55.45 o 
   8   4  11        0.03       23.87     60.44 o 
 -13   5  11        0.17      -25.05     50.10 o 
 -12   5  11       10.73       14.33     45.22 o 
 -11   5  11       29.29       32.30     55.22 o 
 -10   5  11       74.14       37.44     53.80 o 
  -9   5  11       14.70       -8.73     49.05 o 
  -8   5  11       54.31       12.30     31.53 o 
  -7   5  11       77.54       16.33     30.19 o 
  -6   5  11        2.04        7.13     29.14 o 
  -5   5  11        3.39      -13.01     29.89 o 
  -4   5  11        3.04      -10.83     32.57 o 
  -3   5  11       41.56      -16.57     33.14 o 
  -2   5  11      456.99      493.14     40.83 o 
  -1   5  11       96.24       46.40     39.56 o 
   0   5  11        1.47      -20.51     41.02 o 
   1   5  11        0.05      -16.62     41.27 o 
   2   5  11       35.20       15.54     42.74 o 
   3   5  11       38.77       86.09     46.70 o 
   4   5  11       76.11       90.97     51.48 o 
   5   5  11        7.68      -15.90     52.11 o 
   6   5  11       15.19       36.79     53.25 o 
   7   5  11       10.84      -27.78     55.56 o 
   8   5  11        1.46        9.49     61.96 o 
 -13   6  11       81.32      132.75     60.98 o 
 -12   6  11       33.89       27.78     61.90 o 
 -11   6  11       71.54      108.54     57.69 o 
 -10   6  11       68.48       41.53     54.53 o 
  -9   6  11       30.34       -9.45     51.99 o 
  -8   6  11       75.51       75.11     35.08 o 
  -7   6  11        0.23      -14.63     29.27 o 
  -6   6  11      100.10       48.23     30.88 o 
  -5   6  11       13.68       28.30     31.20 o 
  -4   6  11      111.24       96.52     36.26 o 
  -3   6  11      228.01      194.80     46.68 o 
  -2   6  11      116.52      216.78     42.38 o 
  -1   6  11      139.70      101.67     42.91 o 
   0   6  11       40.06       91.85     42.92 o 
   1   6  11       57.61       69.84     44.40 o 
   2   6  11       18.89       20.51     43.27 o 
   3   6  11      142.32      199.25     49.43 o 
   4   6  11       15.90       31.12     50.00 o 
   5   6  11       71.97       63.84     54.95 o 
   6   6  11        3.56      -27.55     58.24 o 
   7   6  11        8.96       12.74     61.61 o 
   8   6  11        3.24       25.73     66.83 o 
 -12   7  11      104.96      166.64     67.72 o 
 -11   7  11       13.69        5.29     60.03 o 
 -10   7  11       32.10       33.61     58.26 o 
  -9   7  11       30.06       58.00     64.76 o 
  -8   7  11       52.71       85.78     55.92 o 
  -7   7  11       59.26       58.47     39.27 o 
  -6   7  11       80.21       14.10     37.73 o 
  -5   7  11      121.72      107.14     36.76 o 
  -4   7  11       28.94      -16.40     38.29 o 
  -3   7  11      387.11      460.99     60.98 o 
  -2   7  11       11.80       33.54     41.79 o 
  -1   7  11       43.28       55.99     43.93 o 
   0   7  11       16.29       33.15     43.20 o 
   1   7  11       15.94       58.10     45.57 o 
   2   7  11      212.44      225.79     48.24 o 
   3   7  11        1.16        0.99     50.39 o 
   4   7  11       59.25       86.82     53.22 o 
   5   7  11       20.85       -9.03     55.26 o 
   6   7  11        7.98       80.80     59.79 o 
   7   7  11       10.45       -4.16     62.42 o 
 -12   8  11       14.30       66.10     70.29 o 
 -11   8  11       37.95       48.03     64.86 o 
 -10   8  11       13.82       17.01     61.98 o 
  -9   8  11        2.45       -3.68     67.39 o 
  -8   8  11      136.46      113.47     59.61 o 
  -7   8  11        9.52      -20.91     41.82 o 
  -6   8  11       39.19       86.36     43.81 o 
  -5   8  11       14.50       49.92     41.65 o 
  -4   8  11       23.05        3.50     40.27 o 
  -3   8  11       69.92       49.36     47.47 o 
  -2   8  11       99.70       87.95     51.95 o 
  -1   8  11       87.75       77.98     52.82 o 
   0   8  11       20.84       28.62     45.95 o 
   1   8  11       72.12       67.73     47.20 o 
   2   8  11        4.81       -0.21     47.96 o 
   3   8  11       10.48       37.98     49.27 o 
   4   8  11       12.45      -22.49     54.29 o 
   5   8  11        0.13        6.85     57.58 o 
   6   8  11        3.61       14.94     63.88 o 
 -11   9  11        1.03       10.42     78.98 o 
 -10   9  11        3.17      -37.67     75.33 o 
  -9   9  11       32.57       82.96     72.79 o 
  -8   9  11        5.55      -30.19     60.39 o 
  -7   9  11       13.32       20.59     43.14 o 
  -6   9  11       72.40       56.39     38.71 o 
  -5   9  11        0.55       19.67     46.28 o 
  -4   9  11        0.04       14.94     47.34 o 
  -3   9  11       30.15       36.01     49.23 o 
  -2   9  11       56.90      106.93     54.57 o 
  -1   9  11        0.65      -11.18     52.72 o 
   0   9  11       14.15       11.65     54.65 o 
   1   9  11       12.77        6.98     54.68 o 
   2   9  11        2.14       -6.69     56.60 o 
   3   9  11       75.12      126.42     60.42 o 
   4   9  11       32.96      -15.31     59.02 o 
   5   9  11        0.25       20.46     60.77 o 
 -10  10  11       15.72       31.19     80.77 o 
  -9  10  11        1.86      -37.61     75.22 o 
  -8  10  11        0.20        2.71     67.54 o 
  -7  10  11       91.92       62.68     46.44 o 
  -6  10  11       12.58       -4.17     42.64 o 
  -5  10  11       38.17       10.83     45.20 o 
  -4  10  11       24.74       -3.22     48.61 o 
  -3  10  11       55.59       92.93     53.38 o 
  -2  10  11        4.45      -19.33     56.49 o 
  -1  10  11        0.81      -12.17     56.87 o 
   0  10  11        0.13       -2.59     58.69 o 
   1  10  11        3.06       -0.67     59.42 o 
   2  10  11       52.65       81.68     62.33 o 
   3  10  11       31.65      -16.00     63.50 o 
   4  10  11       49.61       32.90     67.58 o 
  -8  11  11       21.31       38.86     68.67 o 
  -7  11  11       30.94       32.28     48.88 o 
  -6  11  11       14.59      -16.55     44.42 o 
  -5  11  11       47.64       70.31     46.63 o 
  -4  11  11        8.67      -26.67     53.33 o 
  -3  11  11      112.05      142.36     60.14 o 
  -2  11  11        8.39       64.46     58.53 o 
  -1  11  11        8.35       69.53     62.54 o 
   0  11  11       38.00       45.33     61.80 o 
   1  11  11       10.92       68.06     63.09 o 
   2  11  11       68.96      122.95     69.21 o 
   3  11  11        6.14       26.73     69.74 o 
  -6  12  11       38.66       84.89     51.99 o 
  -5  12  11        4.47       -1.97     52.37 o 
  -4  12  11       66.12       72.99     57.12 o 
  -3  12  11        5.35      -27.94     58.78 o 
  -2  12  11       93.90       21.52     62.78 o 
  -1  12  11        2.04      -33.28     67.77 o 
   0  12  11        1.88       73.11     68.52 o 
   1  12  11       56.35       20.85     69.61 o 
 -13   0  12       61.19       18.49     89.84 o 
 -12   0  12      346.18      347.30     86.95 o 
 -11   0  12      238.12      271.19     67.35 o 
 -10   0  12        3.05       35.92     72.93 o 
  -9   0  12      119.01      113.71     74.98 o 
  -8   0  12        0.14       30.58     41.48 o 
  -7   0  12        4.08       29.00     44.30 o 
  -6   0  12      266.30      178.94     89.23 o 
  -5   0  12       24.16        6.15     45.02 o 
  -4   0  12      233.43      170.64     50.79 o 
  -3   0  12     1217.78     1206.26    191.30 o 
  -2   0  12        1.60      -12.72     50.78 o 
  -1   0  12       34.77       44.49     54.03 o 
   0   0  12      268.13      210.61     58.90 o 
   1   0  12        9.60       38.74     57.23 o 
   2   0  12      228.80      326.29    151.16 o 
   3   0  12        2.05       63.45     79.89 o 
   4   0  12       85.40      184.04     64.51 o 
   5   0  12       51.78       20.97     66.82 o 
   6   0  12        7.89      -11.09     50.72 o 
   7   0  12       26.50       24.05     57.31 o 
 -13   1  12      141.19       88.14     63.77 o 
 -12   1  12       64.70       55.30     59.14 o 
 -11   1  12       74.16      122.60     50.17 o 
 -10   1  12      139.63      140.16     48.98 o 
  -9   1  12        2.25      -17.56     49.65 o 
  -8   1  12      178.41      145.78     47.80 o 
  -7   1  12       41.59       11.95     29.47 o 
  -6   1  12       67.31       33.81     31.33 o 
  -5   1  12        0.11       56.19     31.46 o 
  -4   1  12       48.83        7.95     31.95 o 
  -3   1  12       12.96      -17.31     34.61 o 
  -2   1  12       18.57       40.61     38.16 o 
  -1   1  12       34.08        0.16     37.58 o 
   0   1  12        2.56      -15.56     38.34 o 
   1   1  12       32.08       62.06     41.07 o 
   2   1  12        0.81      -16.28     42.01 o 
   3   1  12       92.48      163.02     45.39 o 
   4   1  12        9.83      -21.97     43.94 o 
   5   1  12       24.44       63.20     41.44 o 
   6   1  12        8.79      -18.25     37.34 o 
   7   1  12        2.07       -2.66     38.79 o 
 -13   2  12        0.50      -29.58     62.28 o 
 -12   2  12        0.95      -10.60     51.74 o 
 -11   2  12        1.67       29.16     55.23 o 
 -10   2  12        5.58       42.27     54.43 o 
  -9   2  12       17.77       12.40     43.70 o 
  -8   2  12       17.58       19.05     32.10 o 
  -7   2  12       88.96       52.52     31.65 o 
  -6   2  12      113.11       45.45     31.62 o 
  -5   2  12       28.58        3.74     31.14 o 
  -4   2  12       18.81        4.72     33.25 o 
  -3   2  12       57.28       56.94     37.27 o 
  -2   2  12       17.95       28.32     38.30 o 
  -1   2  12        3.73       12.53     38.98 o 
   0   2  12       20.93      -18.68     37.36 o 
   1   2  12        0.06      -20.40     40.79 o 
   2   2  12       14.87       33.66     42.01 o 
   3   2  12       31.28       47.37     44.12 o 
   4   2  12        4.16        2.02     44.55 o 
   5   2  12        0.02       -3.23     43.07 o 
   6   2  12        0.15       10.61     49.66 o 
   7   2  12        0.29       -6.69     54.29 o 
 -13   3  12      111.70      120.23     57.92 o 
 -12   3  12       69.99       32.21     53.36 o 
 -11   3  12       50.16        9.40     57.95 o 
 -10   3  12      167.96      188.06     55.69 o 
  -9   3  12       21.85       26.81     52.56 o 
  -8   3  12       12.93        8.10     33.42 o 
  -7   3  12       27.42       36.59     31.65 o 
  -6   3  12      121.68       45.91     32.76 o 
  -5   3  12      179.27      150.74     42.19 o 
  -4   3  12      344.57      361.88     73.96 o 
  -3   3  12       14.39       44.40     36.95 o 
  -2   3  12       68.72       67.47     39.46 o 
  -1   3  12      190.84      164.25     41.05 o 
   0   3  12        0.39      -18.35     37.82 o 
   1   3  12        2.70       15.69     40.23 o 
   2   3  12       25.61       54.00     42.80 o 
   3   3  12        7.71       -6.44     48.32 o 
   4   3  12       28.38        6.77     50.55 o 
   5   3  12       24.85       19.82     50.11 o 
   6   3  12        0.28      -25.31     54.57 o 
   7   3  12        4.33        5.29     56.08 o 
 -13   4  12       99.16       34.44     59.54 o 
 -12   4  12      147.75       39.82     56.95 o 
 -11   4  12      183.34      129.11     58.09 o 
 -10   4  12       33.96      104.72     57.01 o 
  -9   4  12      250.51      318.04     91.61 o 
  -8   4  12       17.29       21.10     29.99 o 
  -7   4  12      409.33      318.06    101.62 o 
  -6   4  12       10.48       -7.33     30.93 o 
  -5   4  12      215.63      146.19     42.66 o 
  -4   4  12       35.05        3.82     35.21 o 
  -3   4  12      395.97      478.21     46.37 o 
  -2   4  12       89.43       53.57     39.95 o 
  -1   4  12       12.01       29.94     40.23 o 
   0   4  12       87.27      162.22     44.57 o 
   1   4  12       29.86       34.85     46.05 o 
   2   4  12      153.10      246.11     50.35 o 
   3   4  12       17.48       70.78     52.14 o 
   4   4  12      109.37      101.22     52.95 o 
   5   4  12        2.11        9.36     52.76 o 
   6   4  12       37.82       39.02     57.77 o 
   7   4  12       10.36      -28.26     56.52 o 
 -12   5  12      125.42      120.14     66.55 o 
 -11   5  12       55.96       93.54     60.31 o 
 -10   5  12      109.64      133.84     58.87 o 
  -9   5  12        1.85      -23.99     54.53 o 
  -8   5  12      439.44      390.47     93.13 o 
  -7   5  12        4.39       10.41     32.19 o 
  -6   5  12      235.61      160.42     53.32 o 
  -5   5  12       24.80       -5.48     32.22 o 
  -4   5  12       98.45       80.59     36.02 o 
  -3   5  12       81.64       39.99     40.57 o 
  -2   5  12      139.05      160.69     47.29 o 
  -1   5  12       16.48       45.13     43.94 o 
   0   5  12       22.50       70.58     45.79 o 
   1   5  12       83.19      123.10     49.24 o 
   2   5  12        0.33       16.41     47.76 o 
   3   5  12      210.63      246.21     64.41 o 
   4   5  12        6.59      -26.49     52.97 o 
   5   5  12       41.91       55.34     57.06 o 
   6   5  12        2.68       44.35     61.38 o 
 -12   6  12       55.27      119.66     78.33 o 
 -11   6  12       21.36       29.76     70.36 o 
 -10   6  12        2.79        7.35     68.22 o 
  -9   6  12        8.09      -21.07     57.56 o 
  -8   6  12       16.41       29.91     42.80 o 
  -7   6  12       77.60       51.39     33.00 o 
  -6   6  12        1.06      -16.21     32.42 o 
  -5   6  12        3.27       -0.50     33.18 o 
  -4   6  12        1.09       29.06     40.79 o 
  -3   6  12       85.22       65.04     43.26 o 
  -2   6  12        1.47       29.02     45.26 o 
  -1   6  12       86.53       74.70     48.01 o 
   0   6  12        1.60      -23.65     47.30 o 
   1   6  12        3.48       42.26     48.56 o 
   2   6  12       97.91       72.28     49.00 o 
   3   6  12       27.23       45.57     55.67 o 
   4   6  12       72.94       88.21     56.67 o 
   5   6  12        1.55       30.25     61.48 o 
   6   6  12        6.40        7.26     62.74 o 
 -11   7  12        1.23       -1.19     76.03 o 
 -10   7  12        7.20       32.37     72.54 o 
  -9   7  12       17.39      -15.66     69.84 o 
  -8   7  12        0.07       36.76     68.00 o 
  -7   7  12        8.24        7.73     33.82 o 
  -6   7  12       26.77       -7.39     40.17 o 
  -5   7  12       16.96       22.14     40.59 o 
  -4   7  12        0.32       25.37     41.37 o 
  -3   7  12       10.34       32.83     45.14 o 
  -2   7  12       12.59       46.99     47.80 o 
  -1   7  12       36.22       65.63     48.12 o 
   0   7  12        4.30       27.82     48.12 o 
   1   7  12       14.14       11.03     50.74 o 
   2   7  12        2.51       17.61     50.31 o 
   3   7  12        5.19      -19.36     53.00 o 
   4   7  12       15.03       29.19     57.73 o 
   5   7  12        1.54       17.28     61.13 o 
 -10   8  12       10.83      -23.00     86.84 o 
  -9   8  12       35.30      122.10     91.81 o 
  -8   8  12       11.00       52.10     70.90 o 
  -7   8  12      124.02      140.01     59.19 o 
  -6   8  12       11.69        7.96     47.86 o 
  -5   8  12       58.52       35.95     41.00 o 
  -4   8  12       21.93       33.50     42.10 o 
  -3   8  12       12.84       32.27     51.42 o 
  -2   8  12       99.26      119.62     57.20 o 
  -1   8  12        8.67       17.35     58.06 o 
   0   8  12        0.20      -28.82     57.65 o 
   1   8  12        3.03      -14.78     52.34 o 
   2   8  12       10.64      -26.56     53.11 o 
   3   8  12       23.36       20.94     56.34 o 
   4   8  12       19.69       83.64     58.88 o 
  -9   9  12        2.56      -16.32     93.09 o 
  -8   9  12      164.96      127.06     84.14 o 
  -7   9  12        4.37        3.78     47.50 o 
  -6   9  12      123.04       81.21     48.13 o 
  -5   9  12       13.87       -1.21     44.52 o 
  -4   9  12       64.78      150.44     76.42 o 
  -3   9  12      140.42      112.98     54.43 o 
  -2   9  12       44.38       41.49     58.68 o 
  -1   9  12        9.93      -29.02     58.05 o 
   0   9  12        1.28      -30.44     60.87 o 
   1   9  12        4.35       64.63     63.11 o 
   2   9  12        8.62      -12.33     64.58 o 
   3   9  12       34.04       48.07     64.75 o 
  -8  10  12        0.06       42.24     80.75 o 
  -7  10  12      136.26       43.45     52.79 o 
  -6  10  12       11.50       56.05     52.20 o 
  -5  10  12       60.85       88.51     53.43 o 
  -4  10  12       48.93       22.76     53.84 o 
  -3  10  12       76.14       60.10     58.44 o 
  -2  10  12       19.76       45.04     62.08 o 
  -1  10  12       11.68      -31.02     62.03 o 
   0  10  12        7.04       66.22     68.79 o 
   1  10  12        3.71       41.04     64.55 o 
   2  10  12       46.92       47.56     69.89 o 
  -6  11  12        0.05      -22.70     57.15 o 
  -5  11  12       24.69       13.70     55.82 o 
  -4  11  12       13.39       13.52     52.52 o 
  -3  11  12        2.33       16.83     62.42 o 
  -2  11  12       18.56       37.82     63.06 o 
  -1  11  12        1.30       26.65     68.06 o 
   0  11  12        0.01       -6.35     71.65 o 
 -12   1  13       19.96       32.87     65.52 o 
 -11   1  13       38.59       20.77     56.87 o 
 -10   1  13        2.98        1.62     53.02 o 
  -9   1  13       52.58        6.54     55.73 o 
  -8   1  13        0.24        5.74     34.78 o 
  -7   1  13       33.59       13.88     32.36 o 
  -6   1  13        2.45       13.66     34.39 o 
  -5   1  13       24.94       29.64     34.51 o 
  -4   1  13        0.19       -8.63     34.69 o 
  -3   1  13       56.52       10.52     37.89 o 
  -2   1  13       24.94       31.41     41.30 o 
  -1   1  13        1.88       -9.12     43.50 o 
   0   1  13       13.58       29.41     44.70 o 
   1   1  13        5.70       20.21     45.64 o 
   2   1  13       33.76       73.25     47.81 o 
   3   1  13        7.83      -24.04     48.07 o 
   4   1  13       69.36       56.31     52.52 o 
   5   1  13        3.53       -8.03     53.29 o 
   6   1  13       14.78        2.02     63.85 o 
 -12   2  13       30.84       84.70     58.13 o 
 -11   2  13       39.64       94.57     62.57 o 
 -10   2  13      126.23       90.31     59.48 o 
  -9   2  13        0.64       81.31     58.65 o 
  -8   2  13      463.34      514.03    103.72 o 
  -7   2  13        0.09      -15.28     33.97 o 
  -6   2  13      266.05      207.58     62.81 o 
  -5   2  13      103.68       51.60     35.86 o 
  -4   2  13       66.55       56.10     36.36 o 
  -3   2  13      119.35      102.89     39.06 o 
  -2   2  13        7.61       33.34     42.77 o 
  -1   2  13       90.54      142.25     45.43 o 
   0   2  13       48.92       78.02     44.60 o 
   1   2  13       19.76       49.79     45.82 o 
   2   2  13        6.59      -23.91     47.81 o 
   3   2  13      144.77      197.26     51.90 o 
   4   2  13        3.92       17.86     58.89 o 
   5   2  13       35.84       26.84     59.11 o 
   6   2  13        3.26       27.74     64.48 o 
 -12   3  13       66.58       69.19     61.38 o 
 -11   3  13       61.05       57.41     62.49 o 
 -10   3  13        7.74       21.47     60.85 o 
  -9   3  13      272.39      280.99     53.48 o 
  -8   3  13        0.03       25.37     42.41 o 
  -7   3  13      537.08      540.76    126.70 o 
  -6   3  13      106.36       35.96     36.22 o 
  -5   3  13      130.76      111.87     38.19 o 
  -4   3  13       59.81        7.45     37.94 o 
  -3   3  13       89.23      106.76     40.49 o 
  -2   3  13       35.09       -2.95     41.65 o 
  -1   3  13       16.36       84.88     44.60 o 
   0   3  13      159.58      217.46     46.83 o 
   1   3  13        0.07      -14.95     50.64 o 
   2   3  13      178.41      283.38     55.96 o 
   3   3  13        8.69        9.79     57.41 o 
   4   3  13       61.14       91.11     56.99 o 
   5   3  13        7.96       10.38     60.97 o 
 -11   4  13        2.78      -17.50     64.97 o 
 -10   4  13       25.24       44.46     64.85 o 
  -9   4  13        2.68      -20.16     57.87 o 
  -8   4  13       58.23       18.09     41.01 o 
  -7   4  13       24.53       31.24     37.16 o 
  -6   4  13       83.04       65.47     36.27 o 
  -5   4  13       39.28       22.75     35.20 o 
  -4   4  13       69.47       66.20     37.06 o 
  -3   4  13        0.18       11.59     40.12 o 
  -2   4  13       40.95       26.54     42.67 o 
  -1   4  13       74.80       97.77     47.96 o 
   0   4  13       10.93       13.49     49.68 o 
   1   4  13       96.65       95.04     53.96 o 
   2   4  13        3.86        8.30     51.82 o 
   3   4  13       30.29       60.27     55.42 o 
   4   4  13       15.38        4.88     57.95 o 
   5   4  13        0.98       40.27     61.56 o 
 -11   5  13        1.37      -33.35     66.70 o 
 -10   5  13        6.80      -15.72     64.56 o 
  -9   5  13        9.46       33.73     61.58 o 
  -8   5  13       23.93       30.64     45.29 o 
  -7   5  13       44.21       31.94     33.64 o 
  -6   5  13        0.69        1.02     35.98 o 
  -5   5  13        0.62       10.82     35.20 o 
  -4   5  13       10.93       -4.46     40.64 o 
  -3   5  13       17.01       32.16     44.60 o 
  -2   5  13        0.10       14.04     46.85 o 
  -1   5  13       11.27      -19.08     51.18 o 
   0   5  13        0.92      -16.95     51.95 o 
   1   5  13        0.16       22.20     54.16 o 
   2   5  13        1.84        9.63     54.45 o 
   3   5  13        1.01      -13.00     58.78 o 
   4   5  13        8.37       24.41     59.01 o 
 -10   6  13       43.05       79.09     77.08 o 
  -9   6  13        9.05       -5.80     73.54 o 
  -8   6  13      161.48      144.75     57.19 o 
  -7   6  13        0.32        5.38     37.72 o 
  -6   6  13      124.72       60.72     38.96 o 
  -5   6  13        5.76       32.73     41.24 o 
  -4   6  13        9.03       27.95     41.35 o 
  -3   6  13        8.04        0.52     46.89 o 
  -2   6  13       15.31       54.85     50.11 o 
  -1   6  13       33.61       41.48     51.23 o 
   0   6  13        0.04      -21.38     52.55 o 
   1   6  13       40.34       41.27     56.07 o 
   2   6  13        5.44       11.73     54.42 o 
   3   6  13       36.74       81.66     58.24 o 
   4   6  13        6.82        4.58     65.07 o 
 -10   7  13        0.74       30.72     98.88 o 
  -9   7  13       59.07      108.62     91.94 o 
  -8   7  13        0.00       47.14     72.98 o 
  -7   7  13      104.58       14.45     40.88 o 
  -6   7  13        0.28        7.47     41.78 o 
  -5   7  13       45.29       15.90     43.55 o 
  -4   7  13        1.30      -20.40     48.75 o 
  -3   7  13       73.17       78.63     46.96 o 
  -2   7  13        9.69      -26.16     52.31 o 
  -1   7  13       10.54        3.07     52.65 o 
   0   7  13       42.32       96.39     56.69 o 
   1   7  13        0.03      -18.68     60.94 o 
   2   7  13       29.12       71.74     59.03 o 
   3   7  13        0.86       18.85     59.15 o 
  -8   8  13       39.23       86.45     80.38 o 
  -7   8  13        7.18      -10.77     50.63 o 
  -6   8  13       47.35       30.41     42.47 o 
  -5   8  13       42.03       19.70     46.47 o 
  -4   8  13       33.39      -17.23     47.51 o 
  -3   8  13        2.27      -23.25     47.75 o 
  -2   8  13        1.65      -19.76     60.77 o 
  -1   8  13        8.32       37.22     63.82 o 
   0   8  13        3.33       42.19     67.88 o 
   1   8  13        1.49      -15.47     66.36 o 
   2   8  13        0.27       -2.33     62.71 o 
  -7   9  13        4.46       12.83     49.75 o 
  -6   9  13       38.80        1.47     49.68 o 
  -5   9  13        0.51       42.79     54.85 o 
  -4   9  13       11.64       23.40     51.73 o 
  -3   9  13        0.43       -7.40     55.43 o 
  -2   9  13        6.51       -9.01     61.68 o 
  -1   9  13        0.23      -33.76     67.52 o 
   0   9  13        6.66       42.10     69.35 o 
 -11   0  14       16.82       26.20     78.16 o 
 -10   0  14        2.45       26.30     90.05 o 
  -9   0  14      224.42      166.42    139.67 o 
  -8   0  14       29.85       61.13     87.39 o 
  -7   0  14      296.95      363.64    167.41 o 
  -6   0  14       35.29       -7.86     54.78 o 
  -5   0  14       19.29       15.28     56.75 o 
  -4   0  14        2.49       -8.79     54.38 o 
  -3   0  14        7.22       50.08     63.33 o 
  -2   0  14       21.41       18.15     64.09 o 
  -1   0  14       53.26       51.55     68.92 o 
   0   0  14       84.55       81.42     69.34 o 
   1   0  14       12.53       58.95     71.95 o 
   2   0  14       70.52      148.77     99.62 o 
   3   0  14        1.46        1.03     77.67 o 
   4   0  14       30.22      -18.68     83.93 o 
 -11   1  14        0.03      -23.04     67.53 o 
 -10   1  14       60.04       71.91     59.91 o 
  -9   1  14        3.24      -12.35     62.23 o 
  -8   1  14      150.16      132.92     62.91 o 
  -7   1  14       20.57       30.51     39.53 o 
  -6   1  14      156.00      120.55     43.48 o 
  -5   1  14       30.39       16.45     38.38 o 
  -4   1  14        3.07      -20.56     41.13 o 
  -3   1  14        0.33        3.70     42.65 o 
  -2   1  14        7.29       30.65     46.75 o 
  -1   1  14       13.67       61.28     48.12 o 
   0   1  14        0.04        1.13     50.30 o 
   1   1  14       38.86       98.34     52.34 o 
   2   1  14        1.85       14.32     54.06 o 
   3   1  14       17.30       35.20     57.11 o 
   4   1  14        2.54        8.58     57.20 o 
 -10   2  14        0.21       -2.16     56.48 o 
  -9   2  14       16.22      -23.17     63.28 o 
  -8   2  14        0.09       -8.71     62.12 o 
  -7   2  14        1.37      -14.49     38.75 o 
  -6   2  14       12.12      -19.34     38.68 o 
  -5   2  14        1.33       16.81     39.49 o 
  -4   2  14        2.99      -20.22     40.45 o 
  -3   2  14        6.67       30.81     42.04 o 
  -2   2  14       15.68        1.96     46.99 o 
  -1   2  14        1.61       10.05     49.43 o 
   0   2  14        9.21      -21.39     49.10 o 
   1   2  14        0.03      -25.26     50.51 o 
   2   2  14        2.92       62.18     58.96 o 
   3   2  14        3.49       15.58     60.98 o 
 -10   3  14       20.04       51.24     68.48 o 
  -9   3  14        0.03        0.52     58.25 o 
  -8   3  14      116.86       96.28     52.72 o 
  -7   3  14       16.15       41.48     39.44 o 
  -6   3  14      133.16       79.04     37.37 o 
  -5   3  14       18.82       22.25     38.58 o 
  -4   3  14        8.80      -16.69     41.11 o 
  -3   3  14       36.53      -20.72     43.43 o 
  -2   3  14       11.85      -23.52     47.03 o 
  -1   3  14       56.45       18.21     54.37 o 
   0   3  14        0.90       19.45     56.17 o 
   1   3  14       36.71      120.54     57.04 o 
   2   3  14        4.94       31.72     57.31 o 
   3   3  14        3.92        1.33     61.94 o 
 -10   4  14        5.17       16.06     68.48 o 
  -9   4  14      144.18      195.03     69.32 o 
  -8   4  14       22.02      -14.13     44.30 o 
  -7   4  14      235.75      151.76     74.06 o 
  -6   4  14       46.00       -7.58     36.98 o 
  -5   4  14       83.31       55.38     42.38 o 
  -4   4  14       29.84       39.38     43.45 o 
  -3   4  14       21.73       64.82     50.54 o 
  -2   4  14       26.27       27.80     50.87 o 
  -1   4  14       10.73        4.42     54.24 o 
   0   4  14      123.74      127.47     58.06 o 
   1   4  14        0.35      -28.90     57.79 o 
   2   4  14       57.74       87.69     61.08 o 
   3   4  14        1.14      -19.07     61.07 o 
  -9   5  14       19.17       55.82     69.44 o 
  -8   5  14      112.97      117.66     50.48 o 
  -7   5  14       38.06        7.70     37.08 o 
  -6   5  14       95.71      110.56     53.19 o 
  -5   5  14       37.72        2.16     42.16 o 
  -4   5  14       20.40        9.95     46.76 o 
  -3   5  14        3.28        9.87     49.92 o 
  -2   5  14       19.75       16.55     52.33 o 
  -1   5  14       32.55        2.49     56.14 o 
   0   5  14        0.99      -28.51     57.02 o 
   1   5  14       73.73       41.06     57.82 o 
   2   5  14        0.74      -15.71     63.22 o 
  -8   6  14        4.35      -20.68     62.28 o 
  -7   6  14        0.18       21.91     45.34 o 
  -6   6  14       32.76        4.48     42.10 o 
  -5   6  14       10.28       61.33     45.25 o 
  -4   6  14        4.42        4.38     48.82 o 
  -3   6  14        0.20       34.10     51.20 o 
  -2   6  14        0.34      -27.42     54.85 o 
  -1   6  14        9.96        8.20     58.46 o 
   0   6  14        1.36      -26.47     60.39 o 
   1   6  14        4.09      -29.56     59.13 o 
  -7   7  14        0.61       35.96     46.35 o 
  -6   7  14        7.99       25.13     48.15 o 
  -5   7  14        3.56       -4.14     49.36 o 
  -4   7  14        0.75       -5.99     51.81 o 
  -3   7  14        7.83        4.85     58.29 o 
  -2   7  14        3.61      -10.12     61.12 o 
  -1   7  14        0.29       13.86     59.84 o 
   0   7  14        0.18      -31.22     62.45 o 
  -8   1  15       27.80       70.59     67.55 o 
  -7   1  15       39.34       41.66     44.56 o 
  -6   1  15       73.30       55.91     41.27 o 
  -5   1  15        0.91       24.37     41.78 o 
  -4   1  15       13.19      -22.83     45.66 o 
  -3   1  15        3.66      -23.16     46.32 o 
  -2   1  15       12.57        1.34     51.66 o 
  -1   1  15       26.58      -19.01     54.25 o 
   0   1  15       21.31       32.74     57.79 o 
  -8   2  15      151.12      260.71     70.89 o 
  -7   2  15      129.84       65.62     42.65 o 
  -6   2  15      160.97      170.44     59.97 o 
  -5   2  15       30.01        7.94     43.48 o 
  -4   2  15        2.56       -7.87     45.51 o 
  -3   2  15       13.63       22.50     50.73 o 
  -2   2  15        6.23        1.24     52.07 o 
  -1   2  15        5.58       29.45     54.51 o 
   0   2  15       17.15       -3.38     62.32 o 
  -7   3  15       97.74       59.29     45.33 o 
  -6   3  15       66.34       13.99     45.24 o 
  -5   3  15       69.81      132.10     46.06 o 
  -4   3  15       62.36       55.61     48.32 o 
  -3   3  15        9.54       22.43     51.23 o 
  -2   3  15       27.33       10.86     57.14 o 
  -1   3  15        3.91      -24.75     61.61 o 
   0   3  15       27.50      150.72     64.09 o 
  -6   4  15        0.37       -7.52     41.13 o 
  -5   4  15       26.15       38.55     45.62 o 
  -4   4  15        3.00       -8.56     46.79 o 
  -3   4  15       23.86        6.01     52.40 o 
  -2   4  15       20.35      -23.80     57.18 o 
  -1   4  15       27.57       26.15     60.30 o 
                                                 
